# Supplementary material for: 1-Chloro­acetyl-r-2,c-6-bis­(4-methoxy­phen­yl)-t-3-methyl­piperidin-4-one
Source: Acta Crystallogr Sect E Struct Rep Online. 2009 Oct 28;65(Pt 11):o2883. doi: 10.1107/S1600536809043281 (PMC2971376; doi:10.1107/S1600536809043281)
Supplement: Supplementary file 1 [file e-65-o2883-sup1.cif]

##############################################################################
###                                                                        ###
###        Electronic paper (Acta Crystallographica Section E)             ###
###                                                                        ###
##############################################################################
#                                                                            #
# This CIF contains the data in a paper accepted for publication in Acta     #
# Crystallographica Section E. It conforms to the requirements of Notes      #
# for Authors for Section E, and has been peer reviewed under the auspices   #
# of the IUCr Commission on Journals.                                        #
#                                                                            #
# Full details of the Crystallographic Information File format               #
# are given in the paper "The Crystallographic Information File (CIF):       #
# a New Standard Archive File for Crystallography" by S. R. Hall, F. H.      #
# Allen and I. D. Brown [Acta Cryst. (1991), A47, 655-685].                  #
#                                                                            #
# The current version of the core CIF dictionary is obtainable from          #
# ftp://ftp.iucr.org/pub/cif_core.dic. The current version number is 2.4.    #
#                                                                            #
# Software is freely available for graphical display of the structure(s) in  #
# this CIF.  For information consult the CIF home page http://www.iucr.org/  #
# cif/home.html                                                              #
#                                                                            #
# This file may be used for bona fide research purposes within the           #
# scientific community so long as proper attribution is given to the journal # 
# article from which it was obtained.                                        #
#                                                                            #
##############################################################################
                                             
data_global
_audit_creation_method     SHELXL-97
_journal_date_recd_electronic     2009-10-08
_journal_date_accepted     2009-10-20
_journal_name_full     'Acta Crystallographica, Section E'
_journal_year     2009
_journal_volume     65
_journal_issue     11
_journal_page_first     o2883
_journal_page_last     o2883
_journal_paper_category     QO
_journal_coeditor_code     BT5090
_publ_contact_author_name     ' M.N. Ponnuswamy '
_publ_contact_author_address
;   Centre of Advanced Study in Crystallography and Biophysics
    University of Madras
    Guindy Campus
    Chennai - 600 025
    India
;
_publ_contact_author_email     'mnpsy2004@yahoo.com'
_publ_contact_author_fax     '+9144 22352494'
_publ_contact_author_phone     '+9144 22300122'
_publ_section_title
;\
1-Chloroacetyl-<i>r</i>-2,<i>c</i>-6-bis(4-methoxyphenyl)-<i>t</i>-3-\
methylpiperidin-4-one
;
loop_
    _publ_author_name
    _publ_author_address
    'K. Ravichandran'
;
    Centre of Advanced Study in Crystallography and Biophysics
    University of Madras
    Guindy Campus
    Chennai 600 025
    India
;
    'P. Ramesh'
;
    Centre of Advanced Study in Crystallography and Biophysics
    University of Madras
    Guindy Campus
    Chennai 600 025
    India
;
    'P. Sakthivel'
;
     Department of Chemistry,
     Government Arts College (Autonomous),
     Coimbatore 641 018
     India
;
    'S. Ponnuswamy'
;
     Department of Chemistry,
     Government Arts College (Autonomous),
     Coimbatore 641 018
     India
;
    'M. N. Ponnuswamy'
;
    Centre of Advanced Study in Crystallography and Biophysics
    University of Madras
    Guindy Campus
    Chennai 600 025
    India
;
data_I
_audit_creation_method     SHELXL-97
_chemical_name_systematic
;
1-Chloroacetyl-<i>r</i>-2,<i>c</i>-6-bis(4-methoxyphenyl)-
<i>t</i>-3-methylpiperidin-4-one
;
_chemical_name_common
;
;
_chemical_formula_moiety     'C22 H24 Cl N O4'
_chemical_formula_sum     'C22 H24 Cl N O4'
_chemical_formula_iupac     'C22 H24 Cl N O4'
_chemical_formula_weight     401.87
_chemical_melting_point     ?
_symmetry_cell_setting     Triclinic
_symmetry_space_group_name_H-M     'P -1'
_symmetry_space_group_name_Hall     '-P 1'
loop_
    _symmetry_equiv_pos_as_xyz
    'x, y, z'
    '-x, -y, -z'
_cell_length_a     8.9147(8)
_cell_length_b     11.9648(10)
_cell_length_c     19.1365(16)
_cell_angle_alpha     99.729(5)
_cell_angle_beta     93.665(5)
_cell_angle_gamma     90.112(6)
_cell_volume     2007.5(3)
_cell_formula_units_Z     4
_cell_measurement_reflns_used     4567
_cell_measurement_theta_min     1.08
_cell_measurement_theta_max     28.36
_cell_measurement_temperature     293(2)
_exptl_crystal_description     Block
_exptl_crystal_colour     Colorless
_exptl_crystal_size_max     0.15
_exptl_crystal_size_mid     0.15
_exptl_crystal_size_min     0.14
_exptl_crystal_density_diffrn     1.330
_exptl_crystal_density_meas     ?
_exptl_crystal_density_method     'not measured'
_exptl_crystal_F_000     848
_exptl_absorpt_coefficient_mu     0.218
_exptl_absorpt_correction_type     'Multi-scan'
_exptl_absorpt_process_details     '(SADABS; Sheldrick, 2001)'
_exptl_absorpt_correction_T_min     0.968
_exptl_absorpt_correction_T_max     0.970
_exptl_special_details
;
;
_diffrn_ambient_temperature     293(2)
_diffrn_radiation_type     MoK\a
_diffrn_radiation_wavelength     0.71073
_diffrn_radiation_source     'fine-focus sealed tube'
_diffrn_radiation_monochromator     graphite
_diffrn_measurement_device_type     'Bruker Kappa APEXII area-detector'
_diffrn_measurement_method     '\w and \f'
_diffrn_detector_area_resol_mean     ?
_diffrn_reflns_number     37036
_diffrn_reflns_av_R_equivalents     0.0425
_diffrn_reflns_av_sigmaI/netI     0.0460
_diffrn_reflns_theta_min     1.08
_diffrn_reflns_theta_max     28.36
_diffrn_reflns_theta_full     25.00
_diffrn_measured_fraction_theta_max     0.996
_diffrn_measured_fraction_theta_full     1.000
_diffrn_reflns_limit_h_min     -11
_diffrn_reflns_limit_h_max     11
_diffrn_reflns_limit_k_min     -15
_diffrn_reflns_limit_k_max     15
_diffrn_reflns_limit_l_min     -25
_diffrn_reflns_limit_l_max     24
_diffrn_standards_number     0
_diffrn_standards_interval_count     ?
_diffrn_standards_interval_time     ?
_diffrn_standards_decay_%     0
_refine_special_details
;
Refinement of <i>F</i>^2^ against ALL reflections. The weighted <i>R</i>-factor
<i>wR</i> and goodness of fit <i>S</i> are based on <i>F</i>^2^, conventional
<i>R</i>-factors <i>R</i> are based on <i>F</i>, with <i>F</i> set to zero for
negative <i>F</i>^2^. The threshold expression of <i>F</i>^2^ >
\s(<i>F</i>^2^) is used only for calculating <i>R</i>-factors(gt) <i>etc</i>.
and is not relevant to the choice of reflections for refinement.
<i>R</i>-factors based on <i>F</i>^2^ are statistically about twice as large
as those based on <i>F</i>, and <i>R</i>- factors based on ALL data will be
even larger.
;
_reflns_number_total     9971
_reflns_number_gt     5739
_reflns_threshold_expression     I>2\s(I)
_refine_ls_structure_factor_coef     Fsqd
_refine_ls_matrix_type     full
_refine_ls_R_factor_all     0.1015
_refine_ls_R_factor_gt     0.0539
_refine_ls_wR_factor_gt     0.1401
_refine_ls_wR_factor_ref     0.1640
_refine_ls_goodness_of_fit_ref     1.046
_refine_ls_restrained_S_all     1.046
_refine_ls_number_reflns     9971
_refine_ls_number_parameters     512
_refine_ls_number_restraints     0
_refine_ls_hydrogen_treatment     constr
_refine_ls_weighting_scheme     calc
_refine_ls_weighting_details
         'calc w=1/[\s^2^(Fo^2^)+(0.0715P)^2^+0.4246P] where P=(Fo^2^+2Fc^2^)/3'
_atom_sites_solution_hydrogens     geom
_atom_sites_solution_primary     direct
_atom_sites_solution_secondary     difmap
_refine_ls_shift/su_max     0.001
_refine_ls_shift/su_mean     0.000
_refine_diff_density_max     0.486
_refine_diff_density_min     -0.366
_refine_ls_extinction_method     'SHELXL97 (Sheldrick, 2008)'
_refine_ls_extinction_coef     0.0045(11)
_refine_ls_extinction_expression
                                  'Fc^*^=kFc[1+0.001xFc^2^\l^3^/sin(2\q)]^-1/4^'
loop_
    _atom_type_symbol
    _atom_type_description
    _atom_type_scat_dispersion_real
    _atom_type_scat_dispersion_imag
    _atom_type_scat_source
    'C' 'C' 0.0033 0.0016
                         'International Tables Vol C Tables 4.2.6.8 and 6.1.1.4'
    'H' 'H' 0.0000 0.0000
                         'International Tables Vol C Tables 4.2.6.8 and 6.1.1.4'
    'N' 'N' 0.0061 0.0033
                         'International Tables Vol C Tables 4.2.6.8 and 6.1.1.4'
    'O' 'O' 0.0106 0.0060
                         'International Tables Vol C Tables 4.2.6.8 and 6.1.1.4'
    'Cl' 'Cl' 0.1484 0.1585
                         'International Tables Vol C Tables 4.2.6.8 and 6.1.1.4'
_computing_data_collection     'APEX2 (Bruker, 2004)'
_computing_cell_refinement     'SAINT (Bruker, 2004)'
_computing_data_reduction     'SAINT (Bruker, 2004)'
_computing_structure_solution     'SHELXS97 (Sheldrick, 2008)'
_computing_structure_refinement     'SHELXL97 (Sheldrick, 2008)'
_computing_molecular_graphics     'ORTEP-3 (Farrugia, 1997)'
_computing_publication_material
                            'SHELXL97 (Sheldrick, 2008) and PLATON (Spek, 2009)'
loop_
    _atom_site_type_symbol
    _atom_site_label
    _atom_site_fract_x
    _atom_site_fract_y
    _atom_site_fract_z
    _atom_site_U_iso_or_equiv
    _atom_site_adp_type
    _atom_site_calc_flag
    _atom_site_refinement_flags
    _atom_site_occupancy
    _atom_site_disorder_assembly
    _atom_site_disorder_group
    Cl Cl1A 0.69594(8) 0.10702(6) 0.06473(4) 0.0702(2) Uani d . 1 . .
    O O1A 0.65647(19) 0.09415(15) 0.21138(9) 0.0626(5) Uani d . 1 . .
    O O2A 0.7515(2) -0.36334(16) 0.42043(11) 0.0770(6) Uani d . 1 . .
    O O3A 1.2325(2) 0.12592(16) 0.38722(10) 0.0706(5) Uani d . 1 . .
    O O4A 1.1117(2) -0.44641(14) 0.05999(10) 0.0697(5) Uani d . 1 . .
    N N1A 0.8822(2) 0.02377(14) 0.24329(9) 0.0446(4) Uani d . 1 . .
    C C2A 0.8500(3) 0.04894(19) 0.31906(12) 0.0494(5) Uani d . 1 . .
    H H2A 0.7556 0.0908 0.3214 0.059 Uiso calc R 1 . .
    C C3A 0.9715(3) 0.1301(2) 0.35698(14) 0.0578(6) Uani d . 1 . .
    H H3A 0.9639 0.2009 0.3388 0.069 Uiso calc R 1 . .
    H H3B 0.9541 0.1463 0.4072 0.069 Uiso calc R 1 . .
    C C4A 1.1273(3) 0.08538(18) 0.34847(13) 0.0512(6) Uani d . 1 . .
    C C5A 1.1443(2) -0.01490(19) 0.29002(13) 0.0497(5) Uani d . 1 . .
    H H5A 1.1169 -0.0824 0.3094 0.060 Uiso calc R 1 . .
    C C6A 1.0360(2) -0.01290(17) 0.22340(12) 0.0449(5) Uani d . 1 . .
    H H6A 1.0759 0.0428 0.1971 0.054 Uiso calc R 1 . .
    C C7A 0.7816(3) 0.06039(18) 0.19605(12) 0.0475(5) Uani d . 1 . .
    C C8A 0.8334(3) 0.0573(2) 0.12192(13) 0.0605(6) Uani d . 1 . .
    H H8A 0.8585 -0.0199 0.1022 0.073 Uiso calc R 1 . .
    H H8B 0.9238 0.1036 0.1247 0.073 Uiso calc R 1 . .
    C C9A 0.8240(2) -0.05747(19) 0.35050(11) 0.0453(5) Uani d . 1 . .
    C C10A 0.7107(3) -0.1336(2) 0.32057(13) 0.0574(6) Uani d . 1 . .
    H H10A 0.6485 -0.1167 0.2829 0.069 Uiso calc R 1 . .
    C C11A 0.6880(3) -0.2336(2) 0.34529(14) 0.0631(7) Uani d . 1 . .
    H H11A 0.6117 -0.2835 0.3241 0.076 Uiso calc R 1 . .
    C C12A 0.7778(3) -0.2598(2) 0.40118(13) 0.0563(6) Uani d . 1 . .
    C C13A 0.8878(3) -0.1850(2) 0.43326(13) 0.0579(6) Uani d . 1 . .
    H H13A 0.9478 -0.2014 0.4717 0.070 Uiso calc R 1 . .
    C C14A 0.9092(3) -0.0844(2) 0.40798(12) 0.0551(6) Uani d . 1 . .
    H H14A 0.9833 -0.0336 0.4305 0.066 Uiso calc R 1 . .
    C C15A 0.8486(4) -0.3965(3) 0.47465(18) 0.0905(10) Uani d . 1 . .
    H H15A 0.9501 -0.3984 0.4606 0.136 Uiso calc R 1 . .
    H H15B 0.8193 -0.4706 0.4823 0.136 Uiso calc R 1 . .
    H H15C 0.8420 -0.3432 0.5178 0.136 Uiso calc R 1 . .
    C C16A 1.3063(3) -0.0307(3) 0.27004(17) 0.0746(8) Uani d . 1 . .
    H H16A 1.3329 0.0267 0.2434 0.112 Uiso calc R 1 . .
    H H16B 1.3165 -0.1042 0.2417 0.112 Uiso calc R 1 . .
    H H16C 1.3716 -0.0246 0.3124 0.112 Uiso calc R 1 . .
    C C17A 1.0383(2) -0.12792(17) 0.17620(11) 0.0420(5) Uani d . 1 . .
    C C18A 1.1144(3) -0.1434(2) 0.11456(13) 0.0537(6) Uani d . 1 . .
    H H18A 1.1528 -0.0806 0.0986 0.064 Uiso calc R 1 . .
    C C19A 1.1343(3) -0.2505(2) 0.07620(13) 0.0564(6) Uani d . 1 . .
    H H19A 1.1851 -0.2591 0.0347 0.068 Uiso calc R 1 . .
    C C20A 1.0794(3) -0.34451(19) 0.09928(12) 0.0498(5) Uani d . 1 . .
    C C21A 0.9971(3) -0.33057(19) 0.15832(13) 0.0544(6) Uani d . 1 . .
    H H21A 0.9544 -0.3932 0.1727 0.065 Uiso calc R 1 . .
    C C22A 0.9780(3) -0.22299(19) 0.19627(13) 0.0506(5) Uani d . 1 . .
    H H22A 0.9230 -0.2146 0.2365 0.061 Uiso calc R 1 . .
    C C23A 1.0734(4) -0.5463(2) 0.08604(16) 0.0838(9) Uani d . 1 . .
    H H23A 1.1205 -0.5439 0.1328 0.126 Uiso calc R 1 . .
    H H23B 1.1075 -0.6115 0.0549 0.126 Uiso calc R 1 . .
    H H23C 0.9663 -0.5511 0.0880 0.126 Uiso calc R 1 . .
    Cl Cl1B 0.18993(8) 0.15752(6) 0.06531(4) 0.0739(2) Uani d . 1 . .
    O O1B 0.15794(18) 0.24812(15) 0.21225(9) 0.0618(5) Uani d . 1 . .
    O O2B 0.2506(2) 0.81846(16) 0.42158(11) 0.0777(6) Uani d . 1 . .
    O O3B 0.7357(2) 0.31515(16) 0.38623(10) 0.0720(5) Uani d . 1 . .
    O O4B 0.5886(3) 0.70404(15) 0.05185(10) 0.0773(6) Uani d . 1 . .
    N N1B 0.38311(19) 0.33705(14) 0.24239(10) 0.0452(4) Uani d . 1 . .
    C C2B 0.3520(3) 0.35249(19) 0.31822(12) 0.0491(5) Uani d . 1 . .
    H H2B 0.2580 0.3113 0.3210 0.059 Uiso calc R 1 . .
    C C3B 0.4754(3) 0.2927(2) 0.35614(14) 0.0587(6) Uani d . 1 . .
    H H3C 0.4591 0.3042 0.4065 0.070 Uiso calc R 1 . .
    H H3D 0.4680 0.2119 0.3383 0.070 Uiso calc R 1 . .
    C C4B 0.6295(3) 0.33301(19) 0.34681(13) 0.0531(6) Uani d . 1 . .
    C C5B 0.6454(2) 0.40160(19) 0.28828(13) 0.0512(6) Uani d . 1 . .
    H H5B 0.6176 0.4794 0.3076 0.061 Uiso calc R 1 . .
    C C6B 0.5369(2) 0.36252(18) 0.22178(12) 0.0462(5) Uani d . 1 . .
    H H6B 0.5764 0.2925 0.1955 0.055 Uiso calc R 1 . .
    C C7B 0.2822(3) 0.27392(17) 0.19570(12) 0.0472(5) Uani d . 1 . .
    C C8B 0.3329(3) 0.2340(2) 0.12212(13) 0.0582(6) Uani d . 1 . .
    H H8C 0.4199 0.1860 0.1251 0.070 Uiso calc R 1 . .
    H H8D 0.3630 0.2991 0.1020 0.070 Uiso calc R 1 . .
    C C9B 0.3264(2) 0.47558(19) 0.35026(11) 0.0460(5) Uani d . 1 . .
    C C10B 0.2110(3) 0.5346(2) 0.32129(13) 0.0567(6) Uani d . 1 . .
    H H10B 0.1481 0.4968 0.2841 0.068 Uiso calc R 1 . .
    C C11B 0.1870(3) 0.6480(2) 0.34620(14) 0.0630(7) Uani d . 1 . .
    H H11B 0.1093 0.6857 0.3255 0.076 Uiso calc R 1 . .
    C C12B 0.2780(3) 0.7051(2) 0.40158(13) 0.0571(6) Uani d . 1 . .
    C C13B 0.3896(3) 0.6475(2) 0.43301(13) 0.0592(6) Uani d . 1 . .
    H H13B 0.4497 0.6847 0.4714 0.071 Uiso calc R 1 . .
    C C14B 0.4119(3) 0.5341(2) 0.40725(13) 0.0559(6) Uani d . 1 . .
    H H14B 0.4873 0.4960 0.4292 0.067 Uiso calc R 1 . .
    C C15B 0.3483(4) 0.8816(3) 0.47489(19) 0.0936(10) Uani d . 1 . .
    H H15D 0.3416 0.8530 0.5186 0.140 Uiso calc R 1 . .
    H H15E 0.3202 0.9599 0.4817 0.140 Uiso calc R 1 . .
    H H15F 0.4497 0.8747 0.4607 0.140 Uiso calc R 1 . .
    C C16B 0.8068(3) 0.4073(3) 0.26829(17) 0.0766(8) Uani d . 1 . .
    H H16D 0.8720 0.4253 0.3106 0.115 Uiso calc R 1 . .
    H H16E 0.8165 0.4650 0.2395 0.115 Uiso calc R 1 . .
    H H16F 0.8339 0.3354 0.2421 0.115 Uiso calc R 1 . .
    C C17B 0.5366(2) 0.45185(17) 0.17413(12) 0.0442(5) Uani d . 1 . .
    C C18B 0.6123(3) 0.4349(2) 0.11269(13) 0.0562(6) Uani d . 1 . .
    H H18B 0.6545 0.3645 0.0979 0.067 Uiso calc R 1 . .
    C C19B 0.6272(3) 0.5191(2) 0.07250(14) 0.0610(6) Uani d . 1 . .
    H H19B 0.6778 0.5050 0.0310 0.073 Uiso calc R 1 . .
    C C20B 0.5665(3) 0.6245(2) 0.09421(13) 0.0531(6) Uani d . 1 . .
    C C21B 0.4870(3) 0.6429(2) 0.15428(14) 0.0560(6) Uani d . 1 . .
    H H21B 0.4429 0.7128 0.1684 0.067 Uiso calc R 1 . .
    C C22B 0.4730(3) 0.55669(19) 0.19369(13) 0.0513(6) Uani d . 1 . .
    H H22B 0.4195 0.5699 0.2344 0.062 Uiso calc R 1 . .
    C C23B 0.5585(4) 0.8176(2) 0.08017(17) 0.0823(9) Uani d . 1 . .
    H H23D 0.4528 0.8258 0.0862 0.124 Uiso calc R 1 . .
    H H23E 0.5889 0.8660 0.0483 0.124 Uiso calc R 1 . .
    H H23F 0.6134 0.8383 0.1254 0.124 Uiso calc R 1 . .
loop_
    _atom_site_aniso_label
    _atom_site_aniso_U_11
    _atom_site_aniso_U_22
    _atom_site_aniso_U_33
    _atom_site_aniso_U_12
    _atom_site_aniso_U_13
    _atom_site_aniso_U_23
    Cl1A 0.0836(5) 0.0706(4) 0.0615(4) 0.0252(3) 0.0072(3) 0.0245(3)
    O1A 0.0493(10) 0.0767(12) 0.0659(11) 0.0196(8) 0.0120(8) 0.0209(9)
    O2A 0.0729(12) 0.0712(12) 0.0928(14) -0.0160(10) -0.0030(11) 0.0344(11)
    O3A 0.0686(12) 0.0707(12) 0.0683(12) -0.0169(9) -0.0010(10) 0.0023(9)
    O4A 0.0953(14) 0.0449(9) 0.0646(11) 0.0087(9) 0.0128(10) -0.0055(8)
    N1A 0.0456(10) 0.0415(9) 0.0482(11) 0.0085(8) 0.0088(8) 0.0096(8)
    C2A 0.0477(13) 0.0493(12) 0.0506(13) 0.0117(10) 0.0096(10) 0.0045(10)
    C3A 0.0674(16) 0.0426(12) 0.0602(15) 0.0061(11) 0.0056(12) -0.0012(11)
    C4A 0.0565(14) 0.0390(11) 0.0591(14) -0.0064(10) 0.0023(11) 0.0121(10)
    C5A 0.0453(12) 0.0427(12) 0.0615(14) 0.0036(9) 0.0046(11) 0.0092(10)
    C6A 0.0423(12) 0.0388(11) 0.0557(13) 0.0040(9) 0.0111(10) 0.0112(9)
    C7A 0.0490(13) 0.0394(11) 0.0559(14) 0.0040(9) 0.0086(11) 0.0114(10)
    C8A 0.0552(14) 0.0681(16) 0.0647(16) 0.0121(12) 0.0104(12) 0.0272(13)
    C9A 0.0417(12) 0.0519(12) 0.0427(12) 0.0065(9) 0.0106(9) 0.0063(10)
    C10A 0.0425(13) 0.0775(17) 0.0544(14) -0.0012(11) -0.0010(11) 0.0193(13)
    C11A 0.0517(14) 0.0775(18) 0.0613(16) -0.0163(13) -0.0013(12) 0.0173(13)
    C12A 0.0520(14) 0.0608(15) 0.0587(15) -0.0044(11) 0.0087(12) 0.0158(12)
    C13A 0.0590(15) 0.0670(16) 0.0490(14) -0.0031(12) -0.0023(11) 0.0158(12)
    C14A 0.0587(15) 0.0570(14) 0.0477(13) -0.0064(11) -0.0011(11) 0.0053(11)
    C15A 0.101(2) 0.085(2) 0.096(2) -0.0094(18) -0.0058(19) 0.0486(19)
    C16A 0.0462(14) 0.0823(19) 0.090(2) 0.0076(13) 0.0011(14) 0.0000(16)
    C17A 0.0397(11) 0.0389(11) 0.0479(12) 0.0058(8) 0.0077(9) 0.0069(9)
    C18A 0.0614(15) 0.0453(12) 0.0576(15) 0.0022(10) 0.0159(12) 0.0131(11)
    C19A 0.0677(16) 0.0535(14) 0.0495(14) 0.0022(11) 0.0180(12) 0.0073(11)
    C20A 0.0561(14) 0.0437(12) 0.0476(13) 0.0075(10) 0.0035(11) 0.0023(10)
    C21A 0.0629(15) 0.0389(12) 0.0624(15) -0.0046(10) 0.0107(12) 0.0086(10)
    C22A 0.0529(13) 0.0452(12) 0.0551(14) -0.0002(10) 0.0176(11) 0.0074(10)
    C23A 0.132(3) 0.0422(14) 0.0745(19) 0.0136(15) -0.0016(18) 0.0047(13)
    Cl1B 0.0847(5) 0.0642(4) 0.0679(4) -0.0272(3) 0.0132(4) -0.0059(3)
    O1B 0.0498(10) 0.0651(11) 0.0693(11) -0.0137(8) 0.0118(8) 0.0053(8)
    O2B 0.0761(13) 0.0598(11) 0.0915(14) 0.0171(9) -0.0023(11) -0.0006(10)
    O3B 0.0679(12) 0.0776(12) 0.0729(12) 0.0189(9) -0.0030(10) 0.0221(10)
    O4B 0.1166(16) 0.0590(11) 0.0629(11) -0.0122(11) 0.0186(11) 0.0247(9)
    N1B 0.0441(10) 0.0406(9) 0.0524(11) -0.0041(7) 0.0094(8) 0.0097(8)
    C2B 0.0477(13) 0.0494(12) 0.0535(14) -0.0056(10) 0.0096(10) 0.0164(10)
    C3B 0.0702(16) 0.0482(13) 0.0621(15) -0.0013(11) 0.0054(13) 0.0214(11)
    C4B 0.0587(14) 0.0409(12) 0.0597(15) 0.0095(10) 0.0025(12) 0.0091(10)
    C5B 0.0459(13) 0.0451(12) 0.0640(15) 0.0017(10) 0.0046(11) 0.0131(11)
    C6B 0.0421(12) 0.0402(11) 0.0577(14) -0.0005(9) 0.0108(10) 0.0098(10)
    C7B 0.0478(13) 0.0349(10) 0.0596(14) 0.0001(9) 0.0083(11) 0.0082(10)
    C8B 0.0526(14) 0.0541(14) 0.0656(16) -0.0057(11) 0.0119(12) 0.0008(12)
    C9B 0.0411(12) 0.0550(13) 0.0445(12) -0.0024(10) 0.0120(9) 0.0124(10)
    C10B 0.0422(13) 0.0705(16) 0.0555(14) 0.0039(11) 0.0018(11) 0.0057(12)
    C11B 0.0536(14) 0.0705(17) 0.0635(16) 0.0189(12) 0.0004(12) 0.0082(13)
    C12B 0.0514(14) 0.0604(15) 0.0599(15) 0.0098(11) 0.0110(12) 0.0083(12)
    C13B 0.0601(15) 0.0618(15) 0.0520(14) 0.0022(12) -0.0016(12) 0.0013(12)
    C14B 0.0571(14) 0.0602(15) 0.0517(14) 0.0078(11) 0.0001(11) 0.0145(11)
    C15B 0.101(2) 0.0663(19) 0.101(2) 0.0106(17) -0.009(2) -0.0164(17)
    C16B 0.0470(15) 0.097(2) 0.090(2) -0.0051(14) 0.0015(14) 0.0308(17)
    C17B 0.0413(11) 0.0410(11) 0.0517(13) -0.0035(9) 0.0083(10) 0.0096(9)
    C18B 0.0637(15) 0.0447(12) 0.0604(15) -0.0017(11) 0.0162(12) 0.0052(11)
    C19B 0.0740(17) 0.0560(15) 0.0542(15) -0.0080(12) 0.0215(12) 0.0062(12)
    C20B 0.0623(15) 0.0493(13) 0.0499(13) -0.0106(11) 0.0033(11) 0.0150(11)
    C21B 0.0631(15) 0.0436(12) 0.0641(16) 0.0052(11) 0.0088(12) 0.0153(11)
    C22B 0.0534(13) 0.0483(13) 0.0555(14) 0.0037(10) 0.0158(11) 0.0137(11)
    C23B 0.104(2) 0.0595(17) 0.091(2) -0.0104(16) 0.0120(18) 0.0324(16)
_geom_special_details
;
All e.s.d.'s (except the e.s.d. in the dihedral angle between two l.s. planes)
are estimated using the full covariance matrix. The cell e.s.d.'s are taken
into account individually in the estimation of e.s.d.'s in distances, angles
and torsion angles; correlations between e.s.d.'s in cell parameters are only
used when they are defined by crystal symmetry. An approximate (isotropic)
treatment of cell e.s.d.'s is used for estimating e.s.d.'s involving l.s.
planes.
;
loop_
    _geom_bond_atom_site_label_1
    _geom_bond_atom_site_label_2
    _geom_bond_site_symmetry_2
    _geom_bond_distance
    _geom_bond_publ_flag
    Cl1A C8A . 1.762(2) ?
    O1A C7A . 1.223(3) ?
    O2A C12A . 1.375(3) ?
    O2A C15A . 1.417(4) ?
    O3A C4A . 1.205(3) ?
    O4A C20A . 1.362(3) ?
    O4A C23A . 1.420(3) ?
    N1A C7A . 1.359(3) ?
    N1A C2A . 1.477(3) ?
    N1A C6A . 1.494(3) ?
    C2A C3A . 1.517(3) ?
    C2A C9A . 1.521(3) ?
    C2A H2A . 0.9800 ?
    C3A C4A . 1.499(3) ?
    C3A H3A . 0.9700 ?
    C3A H3B . 0.9700 ?
    C4A C5A . 1.511(3) ?
    C5A C16A . 1.521(3) ?
    C5A C6A . 1.553(3) ?
    C5A H5A . 0.9800 ?
    C6A C17A . 1.514(3) ?
    C6A H6A . 0.9800 ?
    C7A C8A . 1.515(3) ?
    C8A H8A . 0.9700 ?
    C8A H8B . 0.9700 ?
    C9A C14A . 1.380(3) ?
    C9A C10A . 1.387(3) ?
    C10A C11A . 1.378(4) ?
    C10A H10A . 0.9300 ?
    C11A C12A . 1.374(3) ?
    C11A H11A . 0.9300 ?
    C12A C13A . 1.369(3) ?
    C13A C14A . 1.388(3) ?
    C13A H13A . 0.9300 ?
    C14A H14A . 0.9300 ?
    C15A H15A . 0.9600 ?
    C15A H15B . 0.9600 ?
    C15A H15C . 0.9600 ?
    C16A H16A . 0.9600 ?
    C16A H16B . 0.9600 ?
    C16A H16C . 0.9600 ?
    C17A C22A . 1.379(3) ?
    C17A C18A . 1.384(3) ?
    C18A C19A . 1.383(3) ?
    C18A H18A . 0.9300 ?
    C19A C20A . 1.376(3) ?
    C19A H19A . 0.9300 ?
    C20A C21A . 1.373(3) ?
    C21A C22A . 1.383(3) ?
    C21A H21A . 0.9300 ?
    C22A H22A . 0.9300 ?
    C23A H23A . 0.9600 ?
    C23A H23B . 0.9600 ?
    C23A H23C . 0.9600 ?
    Cl1B C8B . 1.768(2) ?
    O1B C7B . 1.225(3) ?
    O2B C12B . 1.372(3) ?
    O2B C15B . 1.412(4) ?
    O3B C4B . 1.215(3) ?
    O4B C20B . 1.372(3) ?
    O4B C23B . 1.408(4) ?
    N1B C7B . 1.358(3) ?
    N1B C2B . 1.476(3) ?
    N1B C6B . 1.496(3) ?
    C2B C9B . 1.520(3) ?
    C2B C3B . 1.525(3) ?
    C2B H2B . 0.9800 ?
    C3B C4B . 1.486(3) ?
    C3B H3C . 0.9700 ?
    C3B H3D . 0.9700 ?
    C4B C5B . 1.510(3) ?
    C5B C16B . 1.516(3) ?
    C5B C6B . 1.553(3) ?
    C5B H5B . 0.9800 ?
    C6B C17B . 1.518(3) ?
    C6B H6B . 0.9800 ?
    C7B C8B . 1.507(3) ?
    C8B H8C . 0.9700 ?
    C8B H8D . 0.9700 ?
    C9B C14B . 1.376(3) ?
    C9B C10B . 1.388(3) ?
    C10B C11B . 1.382(4) ?
    C10B H10B . 0.9300 ?
    C11B C12B . 1.376(4) ?
    C11B H11B . 0.9300 ?
    C12B C13B . 1.375(3) ?
    C13B C14B . 1.383(3) ?
    C13B H13B . 0.9300 ?
    C14B H14B . 0.9300 ?
    C15B H15D . 0.9600 ?
    C15B H15E . 0.9600 ?
    C15B H15F . 0.9600 ?
    C16B H16D . 0.9600 ?
    C16B H16E . 0.9600 ?
    C16B H16F . 0.9600 ?
    C17B C18B . 1.379(3) ?
    C17B C22B . 1.380(3) ?
    C18B C19B . 1.378(3) ?
    C18B H18B . 0.9300 ?
    C19B C20B . 1.382(4) ?
    C19B H19B . 0.9300 ?
    C20B C21B . 1.375(3) ?
    C21B C22B . 1.387(3) ?
    C21B H21B . 0.9300 ?
    C22B H22B . 0.9300 ?
    C23B H23D . 0.9600 ?
    C23B H23E . 0.9600 ?
    C23B H23F . 0.9600 ?
loop_
    _geom_angle_atom_site_label_1
    _geom_angle_atom_site_label_2
    _geom_angle_atom_site_label_3
    _geom_angle_site_symmetry_1
    _geom_angle_site_symmetry_3
    _geom_angle
    _geom_angle_publ_flag
    C12A O2A C15A . . 117.9(2) ?
    C20A O4A C23A . . 118.0(2) ?
    C7A N1A C2A . . 117.15(18) ?
    C7A N1A C6A . . 121.55(18) ?
    C2A N1A C6A . . 119.48(17) ?
    N1A C2A C3A . . 107.47(19) ?
    N1A C2A C9A . . 112.76(17) ?
    C3A C2A C9A . . 116.32(19) ?
    N1A C2A H2A . . 106.6 ?
    C3A C2A H2A . . 106.6 ?
    C9A C2A H2A . . 106.6 ?
    C4A C3A C2A . . 113.41(19) ?
    C4A C3A H3A . . 108.9 ?
    C2A C3A H3A . . 108.9 ?
    C4A C3A H3B . . 108.9 ?
    C2A C3A H3B . . 108.9 ?
    H3A C3A H3B . . 107.7 ?
    O3A C4A C3A . . 121.6(2) ?
    O3A C4A C5A . . 122.0(2) ?
    C3A C4A C5A . . 116.36(19) ?
    C4A C5A C16A . . 112.2(2) ?
    C4A C5A C6A . . 113.58(18) ?
    C16A C5A C6A . . 111.3(2) ?
    C4A C5A H5A . . 106.4 ?
    C16A C5A H5A . . 106.4 ?
    C6A C5A H5A . . 106.4 ?
    N1A C6A C17A . . 113.52(17) ?
    N1A C6A C5A . . 111.62(18) ?
    C17A C6A C5A . . 108.61(17) ?
    N1A C6A H6A . . 107.6 ?
    C17A C6A H6A . . 107.6 ?
    C5A C6A H6A . . 107.6 ?
    O1A C7A N1A . . 123.0(2) ?
    O1A C7A C8A . . 121.1(2) ?
    N1A C7A C8A . . 115.8(2) ?
    C7A C8A Cl1A . . 112.47(17) ?
    C7A C8A H8A . . 109.1 ?
    Cl1A C8A H8A . . 109.1 ?
    C7A C8A H8B . . 109.1 ?
    Cl1A C8A H8B . . 109.1 ?
    H8A C8A H8B . . 107.8 ?
    C14A C9A C10A . . 116.9(2) ?
    C14A C9A C2A . . 123.3(2) ?
    C10A C9A C2A . . 119.7(2) ?
    C11A C10A C9A . . 121.6(2) ?
    C11A C10A H10A . . 119.2 ?
    C9A C10A H10A . . 119.2 ?
    C12A C11A C10A . . 120.2(2) ?
    C12A C11A H11A . . 119.9 ?
    C10A C11A H11A . . 119.9 ?
    C13A C12A C11A . . 119.7(2) ?
    C13A C12A O2A . . 124.0(2) ?
    C11A C12A O2A . . 116.3(2) ?
    C12A C13A C14A . . 119.5(2) ?
    C12A C13A H13A . . 120.3 ?
    C14A C13A H13A . . 120.3 ?
    C9A C14A C13A . . 122.1(2) ?
    C9A C14A H14A . . 119.0 ?
    C13A C14A H14A . . 119.0 ?
    O2A C15A H15A . . 109.5 ?
    O2A C15A H15B . . 109.5 ?
    H15A C15A H15B . . 109.5 ?
    O2A C15A H15C . . 109.5 ?
    H15A C15A H15C . . 109.5 ?
    H15B C15A H15C . . 109.5 ?
    C5A C16A H16A . . 109.5 ?
    C5A C16A H16B . . 109.5 ?
    H16A C16A H16B . . 109.5 ?
    C5A C16A H16C . . 109.5 ?
    H16A C16A H16C . . 109.5 ?
    H16B C16A H16C . . 109.5 ?
    C22A C17A C18A . . 117.4(2) ?
    C22A C17A C6A . . 121.5(2) ?
    C18A C17A C6A . . 120.81(19) ?
    C19A C18A C17A . . 121.2(2) ?
    C19A C18A H18A . . 119.4 ?
    C17A C18A H18A . . 119.4 ?
    C20A C19A C18A . . 120.2(2) ?
    C20A C19A H19A . . 119.9 ?
    C18A C19A H19A . . 119.9 ?
    O4A C20A C21A . . 124.9(2) ?
    O4A C20A C19A . . 115.7(2) ?
    C21A C20A C19A . . 119.4(2) ?
    C20A C21A C22A . . 119.7(2) ?
    C20A C21A H21A . . 120.1 ?
    C22A C21A H21A . . 120.1 ?
    C17A C22A C21A . . 121.9(2) ?
    C17A C22A H22A . . 119.1 ?
    C21A C22A H22A . . 119.1 ?
    O4A C23A H23A . . 109.5 ?
    O4A C23A H23B . . 109.5 ?
    H23A C23A H23B . . 109.5 ?
    O4A C23A H23C . . 109.5 ?
    H23A C23A H23C . . 109.5 ?
    H23B C23A H23C . . 109.5 ?
    C12B O2B C15B . . 118.1(2) ?
    C20B O4B C23B . . 117.1(2) ?
    C7B N1B C2B . . 116.88(17) ?
    C7B N1B C6B . . 121.37(18) ?
    C2B N1B C6B . . 119.69(17) ?
    N1B C2B C9B . . 113.03(17) ?
    N1B C2B C3B . . 107.54(19) ?
    C9B C2B C3B . . 115.62(19) ?
    N1B C2B H2B . . 106.7 ?
    C9B C2B H2B . . 106.7 ?
    C3B C2B H2B . . 106.7 ?
    C4B C3B C2B . . 113.53(19) ?
    C4B C3B H3C . . 108.9 ?
    C2B C3B H3C . . 108.9 ?
    C4B C3B H3D . . 108.9 ?
    C2B C3B H3D . . 108.9 ?
    H3C C3B H3D . . 107.7 ?
    O3B C4B C3B . . 121.3(2) ?
    O3B C4B C5B . . 122.0(2) ?
    C3B C4B C5B . . 116.6(2) ?
    C4B C5B C16B . . 112.1(2) ?
    C4B C5B C6B . . 113.52(18) ?
    C16B C5B C6B . . 111.3(2) ?
    C4B C5B H5B . . 106.5 ?
    C16B C5B H5B . . 106.5 ?
    C6B C5B H5B . . 106.5 ?
    N1B C6B C17B . . 112.70(17) ?
    N1B C6B C5B . . 111.29(18) ?
    C17B C6B C5B . . 108.99(17) ?
    N1B C6B H6B . . 107.9 ?
    C17B C6B H6B . . 107.9 ?
    C5B C6B H6B . . 107.9 ?
    O1B C7B N1B . . 122.5(2) ?
    O1B C7B C8B . . 121.2(2) ?
    N1B C7B C8B . . 116.25(19) ?
    C7B C8B Cl1B . . 112.11(16) ?
    C7B C8B H8C . . 109.2 ?
    Cl1B C8B H8C . . 109.2 ?
    C7B C8B H8D . . 109.2 ?
    Cl1B C8B H8D . . 109.2 ?
    H8C C8B H8D . . 107.9 ?
    C14B C9B C10B . . 116.8(2) ?
    C14B C9B C2B . . 123.9(2) ?
    C10B C9B C2B . . 119.4(2) ?
    C11B C10B C9B . . 121.8(2) ?
    C11B C10B H10B . . 119.1 ?
    C9B C10B H10B . . 119.1 ?
    C12B C11B C10B . . 119.9(2) ?
    C12B C11B H11B . . 120.0 ?
    C10B C11B H11B . . 120.0 ?
    O2B C12B C13B . . 124.1(2) ?
    O2B C12B C11B . . 116.5(2) ?
    C13B C12B C11B . . 119.4(2) ?
    C12B C13B C14B . . 119.8(2) ?
    C12B C13B H13B . . 120.1 ?
    C14B C13B H13B . . 120.1 ?
    C9B C14B C13B . . 122.2(2) ?
    C9B C14B H14B . . 118.9 ?
    C13B C14B H14B . . 118.9 ?
    O2B C15B H15D . . 109.5 ?
    O2B C15B H15E . . 109.5 ?
    H15D C15B H15E . . 109.5 ?
    O2B C15B H15F . . 109.5 ?
    H15D C15B H15F . . 109.5 ?
    H15E C15B H15F . . 109.5 ?
    C5B C16B H16D . . 109.5 ?
    C5B C16B H16E . . 109.5 ?
    H16D C16B H16E . . 109.5 ?
    C5B C16B H16F . . 109.5 ?
    H16D C16B H16F . . 109.5 ?
    H16E C16B H16F . . 109.5 ?
    C18B C17B C22B . . 117.4(2) ?
    C18B C17B C6B . . 120.8(2) ?
    C22B C17B C6B . . 121.5(2) ?
    C19B C18B C17B . . 121.9(2) ?
    C19B C18B H18B . . 119.0 ?
    C17B C18B H18B . . 119.0 ?
    C18B C19B C20B . . 119.7(2) ?
    C18B C19B H19B . . 120.2 ?
    C20B C19B H19B . . 120.2 ?
    O4B C20B C21B . . 124.4(2) ?
    O4B C20B C19B . . 116.0(2) ?
    C21B C20B C19B . . 119.6(2) ?
    C20B C21B C22B . . 119.6(2) ?
    C20B C21B H21B . . 120.2 ?
    C22B C21B H21B . . 120.2 ?
    C17B C22B C21B . . 121.7(2) ?
    C17B C22B H22B . . 119.1 ?
    C21B C22B H22B . . 119.1 ?
    O4B C23B H23D . . 109.5 ?
    O4B C23B H23E . . 109.5 ?
    H23D C23B H23E . . 109.5 ?
    O4B C23B H23F . . 109.5 ?
    H23D C23B H23F . . 109.5 ?
    H23E C23B H23F . . 109.5 ?
loop_
    _geom_torsion_atom_site_label_1
    _geom_torsion_atom_site_label_2
    _geom_torsion_atom_site_label_3
    _geom_torsion_atom_site_label_4
    _geom_torsion_site_symmetry_1
    _geom_torsion_site_symmetry_2
    _geom_torsion_site_symmetry_3
    _geom_torsion_site_symmetry_4
    _geom_torsion
    _geom_torsion_publ_flag
    C7A N1A C2A C3A . . . . -114.3(2) ?
    C6A N1A C2A C3A . . . . 50.6(2) ?
    C7A N1A C2A C9A . . . . 116.2(2) ?
    C6A N1A C2A C9A . . . . -78.9(2) ?
    N1A C2A C3A C4A . . . . -57.1(3) ?
    C9A C2A C3A C4A . . . . 70.4(3) ?
    C2A C3A C4A O3A . . . . -162.9(2) ?
    C2A C3A C4A C5A . . . . 15.6(3) ?
    O3A C4A C5A C16A . . . . -19.6(3) ?
    C3A C4A C5A C16A . . . . 161.9(2) ?
    O3A C4A C5A C6A . . . . -146.9(2) ?
    C3A C4A C5A C6A . . . . 34.7(3) ?
    C7A N1A C6A C17A . . . . -74.5(2) ?
    C2A N1A C6A C17A . . . . 121.3(2) ?
    C7A N1A C6A C5A . . . . 162.34(18) ?
    C2A N1A C6A C5A . . . . -1.9(2) ?
    C4A C5A C6A N1A . . . . -41.6(2) ?
    C16A C5A C6A N1A . . . . -169.42(19) ?
    C4A C5A C6A C17A . . . . -167.52(18) ?
    C16A C5A C6A C17A . . . . 64.7(2) ?
    C2A N1A C7A O1A . . . . -13.2(3) ?
    C6A N1A C7A O1A . . . . -177.7(2) ?
    C2A N1A C7A C8A . . . . 166.74(19) ?
    C6A N1A C7A C8A . . . . 2.2(3) ?
    O1A C7A C8A Cl1A . . . . 0.2(3) ?
    N1A C7A C8A Cl1A . . . . -179.68(16) ?
    N1A C2A C9A C14A . . . . 121.4(2) ?
    C3A C2A C9A C14A . . . . -3.4(3) ?
    N1A C2A C9A C10A . . . . -57.8(3) ?
    C3A C2A C9A C10A . . . . 177.4(2) ?
    C14A C9A C10A C11A . . . . -2.5(4) ?
    C2A C9A C10A C11A . . . . 176.8(2) ?
    C9A C10A C11A C12A . . . . 0.5(4) ?
    C10A C11A C12A C13A . . . . 1.4(4) ?
    C10A C11A C12A O2A . . . . -177.3(2) ?
    C15A O2A C12A C13A . . . . -2.9(4) ?
    C15A O2A C12A C11A . . . . 175.8(3) ?
    C11A C12A C13A C14A . . . . -1.2(4) ?
    O2A C12A C13A C14A . . . . 177.4(2) ?
    C10A C9A C14A C13A . . . . 2.6(4) ?
    C2A C9A C14A C13A . . . . -176.6(2) ?
    C12A C13A C14A C9A . . . . -0.8(4) ?
    N1A C6A C17A C22A . . . . -55.9(3) ?
    C5A C6A C17A C22A . . . . 68.8(3) ?
    N1A C6A C17A C18A . . . . 130.6(2) ?
    C5A C6A C17A C18A . . . . -104.6(2) ?
    C22A C17A C18A C19A . . . . -2.5(3) ?
    C6A C17A C18A C19A . . . . 171.2(2) ?
    C17A C18A C19A C20A . . . . -0.6(4) ?
    C23A O4A C20A C21A . . . . -7.8(4) ?
    C23A O4A C20A C19A . . . . 172.7(2) ?
    C18A C19A C20A O4A . . . . -176.6(2) ?
    C18A C19A C20A C21A . . . . 3.8(4) ?
    O4A C20A C21A C22A . . . . 176.6(2) ?
    C19A C20A C21A C22A . . . . -3.8(4) ?
    C18A C17A C22A C21A . . . . 2.5(3) ?
    C6A C17A C22A C21A . . . . -171.2(2) ?
    C20A C21A C22A C17A . . . . 0.7(4) ?
    C7B N1B C2B C9B . . . . -116.8(2) ?
    C6B N1B C2B C9B . . . . 79.3(2) ?
    C7B N1B C2B C3B . . . . 114.3(2) ?
    C6B N1B C2B C3B . . . . -49.6(2) ?
    N1B C2B C3B C4B . . . . 56.5(3) ?
    C9B C2B C3B C4B . . . . -70.9(3) ?
    C2B C3B C4B O3B . . . . 162.0(2) ?
    C2B C3B C4B C5B . . . . -15.2(3) ?
    O3B C4B C5B C16B . . . . 20.4(3) ?
    C3B C4B C5B C16B . . . . -162.4(2) ?
    O3B C4B C5B C6B . . . . 147.6(2) ?
    C3B C4B C5B C6B . . . . -35.2(3) ?
    C7B N1B C6B C17B . . . . 75.1(2) ?
    C2B N1B C6B C17B . . . . -121.8(2) ?
    C7B N1B C6B C5B . . . . -162.16(19) ?
    C2B N1B C6B C5B . . . . 1.0(3) ?
    C4B C5B C6B N1B . . . . 42.3(3) ?
    C16B C5B C6B N1B . . . . 169.9(2) ?
    C4B C5B C6B C17B . . . . 167.23(19) ?
    C16B C5B C6B C17B . . . . -65.2(2) ?
    C2B N1B C7B O1B . . . . 13.3(3) ?
    C6B N1B C7B O1B . . . . 176.9(2) ?
    C2B N1B C7B C8B . . . . -165.06(19) ?
    C6B N1B C7B C8B . . . . -1.5(3) ?
    O1B C7B C8B Cl1B . . . . 3.9(3) ?
    N1B C7B C8B Cl1B . . . . -177.72(16) ?
    N1B C2B C9B C14B . . . . -121.1(2) ?
    C3B C2B C9B C14B . . . . 3.5(3) ?
    N1B C2B C9B C10B . . . . 58.8(3) ?
    C3B C2B C9B C10B . . . . -176.7(2) ?
    C14B C9B C10B C11B . . . . 2.8(4) ?
    C2B C9B C10B C11B . . . . -177.0(2) ?
    C9B C10B C11B C12B . . . . -0.6(4) ?
    C15B O2B C12B C13B . . . . 3.9(4) ?
    C15B O2B C12B C11B . . . . -175.7(3) ?
    C10B C11B C12B O2B . . . . 177.7(2) ?
    C10B C11B C12B C13B . . . . -1.9(4) ?
    O2B C12B C13B C14B . . . . -177.6(2) ?
    C11B C12B C13B C14B . . . . 2.0(4) ?
    C10B C9B C14B C13B . . . . -2.8(4) ?
    C2B C9B C14B C13B . . . . 177.1(2) ?
    C12B C13B C14B C9B . . . . 0.4(4) ?
    N1B C6B C17B C18B . . . . -131.7(2) ?
    C5B C6B C17B C18B . . . . 104.2(2) ?
    N1B C6B C17B C22B . . . . 54.4(3) ?
    C5B C6B C17B C22B . . . . -69.6(3) ?
    C22B C17B C18B C19B . . . . 1.1(3) ?
    C6B C17B C18B C19B . . . . -173.0(2) ?
    C17B C18B C19B C20B . . . . 0.8(4) ?
    C23B O4B C20B C21B . . . . 15.2(4) ?
    C23B O4B C20B C19B . . . . -166.2(3) ?
    C18B C19B C20B O4B . . . . 178.9(2) ?
    C18B C19B C20B C21B . . . . -2.4(4) ?
    O4B C20B C21B C22B . . . . -179.3(2) ?
    C19B C20B C21B C22B . . . . 2.2(4) ?
    C18B C17B C22B C21B . . . . -1.4(3) ?
    C6B C17B C22B C21B . . . . 172.7(2) ?
    C20B C21B C22B C17B . . . . -0.3(4) ?
loop_
    _geom_hbond_atom_site_label_D
    _geom_hbond_atom_site_label_H
    _geom_hbond_atom_site_label_A
    _geom_hbond_site_symmetry_A
    _geom_hbond_distance_DH
    _geom_hbond_distance_HA
    _geom_hbond_distance_DA
    _geom_hbond_angle_DHA
    C3A H3A O3B 1 0.97 2.58 3.063(3) 110.8
    C6A H6A O1B 1_655 0.98 2.53 3.350(3) 141.7
    C6B H6B O1A 1 0.98 2.54 3.363(3) 141.5
    C8A H8B Cl1B 1_655 0.97 2.81 3.684(3) 149.6
