# Supplementary material for: 1-Chloro­acetyl-r-2,c-6-bis­(4-methoxy­phen­yl)-t-3-methyl­piperidin-4-one
Source: Acta Crystallogr Sect E Struct Rep Online. 2009 Oct 28;65(Pt 11):o2883. doi: 10.1107/S1600536809043281 (PMC2971376; doi:10.1107/S1600536809043281)
Supplement: Supplementary file 2 [file e-65-o2883-Isup2.hkl]

#
# h,k,l, Fc-squared, Fo-squared, sigma(Fo-squared) and status flag
#
data_I
_shelx_title ' f in P-1'
_shelx_refln_list_code          4
_shelx_F_calc_maximum      160.69
_exptl_crystal_F_000       848.00
_reflns_d_resolution_high  0.7482
 
loop_
 _symmetry_equiv_pos_as_xyz
 'x, y, z'
 '-x, -y, -z'
 
_cell_length_a     8.9147
_cell_length_b    11.9648
_cell_length_c    19.1365
_cell_angle_alpha  99.729
_cell_angle_beta   93.665
_cell_angle_gamma  90.112
 
_shelx_F_squared_multiplier     1.000
 
loop_
 _refln_index_h
 _refln_index_k
 _refln_index_l
 _refln_F_squared_calc
 _refln_F_squared_meas
 _refln_F_squared_sigma
 _refln_observed_status
   1   0   0        2.41        6.93      0.41 o
   2   0   0     5836.25     7034.89     95.71 o
   3   0   0      109.10      119.11      2.80 o
   4   0   0      857.71      990.02     16.18 o
   5   0   0        1.30       -0.41      1.42 o
   6   0   0      409.55      477.75      8.86 o
   7   0   0       12.93       11.79      2.96 o
   8   0   0        0.57        1.02      3.89 o
   9   0   0        0.73        4.59      3.49 o
  10   0   0        0.58        2.50      3.88 o
  11   0   0        0.46       -4.41      4.41 o
 -11   1   0       36.35       50.57      8.56 o
 -10   1   0        3.00        0.03      3.91 o
  -9   1   0       11.30       11.15      3.90 o
  -8   1   0       27.09       29.40      4.23 o
  -7   1   0      254.23      240.97      7.88 o
  -6   1   0      437.80      423.65     17.42 o
  -5   1   0      534.78      564.13     11.91 o
  -4   1   0      768.40      743.58     15.07 o
  -3   1   0       42.59       44.88      1.66 o
  -2   1   0     3175.02     3131.02     48.00 o
  -1   1   0    16393.52    16002.15    286.13 o
   0   1   0       61.54       49.81      1.15 o
   1   1   0    10035.00     9522.35    171.50 o
   2   1   0     4877.46     4760.89     77.55 o
   3   1   0       48.82       55.55      2.05 o
   4   1   0      854.11      833.63     15.19 o
   5   1   0      198.25      227.97      5.45 o
   6   1   0       78.47       77.96      3.82 o
   7   1   0      120.29      113.12      5.25 o
   8   1   0       43.06       43.64      5.92 o
   9   1   0       21.29       22.33      3.71 o
  10   1   0        8.59        5.86      4.06 o
  11   1   0       13.44        8.58      6.61 o
 -11   2   0        0.00       -4.36      7.21 o
 -10   2   0       92.96      106.34     14.26 o
  -9   2   0        3.30        1.93      4.36 o
  -8   2   0      150.81      153.87      8.30 o
  -7   2   0       54.05       68.69      4.82 o
  -6   2   0      155.53      160.71      6.04 o
  -5   2   0        1.59        8.78      2.26 o
  -4   2   0     7342.51     8146.44    147.50 o
  -3   2   0       47.32       64.44      3.40 o
  -2   2   0     2434.93     2636.91     39.70 o
  -1   2   0     1070.84     1090.75     15.60 o
   0   2   0       15.49       15.21      1.36 o
   1   2   0      563.21      562.66      9.09 o
   2   2   0      524.52      539.19      9.01 o
   3   2   0      389.31      424.26      7.91 o
   4   2   0      242.03      235.39     10.13 o
   5   2   0      163.90      179.47      5.21 o
   6   2   0       11.92       14.21      2.15 o
   7   2   0       26.59       31.90      3.53 o
   8   2   0       29.65       23.32      3.70 o
   9   2   0       81.81       90.82      5.79 o
  10   2   0       61.77       88.97      7.88 o
  11   2   0       41.38       41.14     13.35 o
 -11   3   0        0.77       10.42      7.11 o
 -10   3   0       26.86       31.33      6.57 o
  -9   3   0       89.20       88.24      7.61 o
  -8   3   0      147.99      166.86      8.69 o
  -7   3   0      275.61      303.36     10.90 o
  -6   3   0        1.35        0.82      3.77 o
  -5   3   0      217.65      194.03      5.82 o
  -4   3   0      210.87      249.86      6.55 o
  -3   3   0      900.96      959.12     17.45 o
  -2   3   0     3327.76     3319.35     46.20 o
  -1   3   0    11518.47    10996.85    149.45 o
   0   3   0      150.59      135.94      3.71 o
   1   3   0     4167.72     3857.79     49.64 o
   2   3   0      662.67      687.54     18.87 o
   3   3   0      521.66      538.95     11.56 o
   4   3   0       14.34       45.67      4.93 o
   5   3   0       83.22       59.33      3.65 o
   6   3   0        7.49        5.63      1.96 o
   7   3   0      599.19      578.90     14.87 o
   8   3   0       63.00       57.87      4.70 o
   9   3   0       17.05       22.88      3.93 o
  10   3   0        3.01        1.74      3.65 o
  11   3   0       35.24       34.78      9.61 o
 -11   4   0        9.27        8.54      7.28 o
 -10   4   0       12.29       10.37      5.82 o
  -9   4   0       12.02       18.43      5.38 o
  -8   4   0        7.56       14.81      4.67 o
  -7   4   0        0.66        4.77      4.04 o
  -6   4   0       35.00       39.62      4.81 o
  -5   4   0       84.05       94.60      5.76 o
  -4   4   0      927.34     1036.40     19.69 o
  -3   4   0        0.73       10.06      2.52 o
  -2   4   0       10.89       26.45      1.73 o
  -1   4   0      402.25      372.95      6.50 o
   0   4   0     3497.92     3577.38     49.65 o
   1   4   0     2807.11     2876.67     40.05 o
   2   4   0      912.87      945.80     16.81 o
   3   4   0      955.35     1036.02     17.13 o
   4   4   0       14.71       31.70      3.86 o
   5   4   0      445.37      435.18      9.80 o
   6   4   0        9.05       18.18      2.71 o
   7   4   0      549.07      571.17     12.02 o
   8   4   0       18.55       28.43      4.03 o
   9   4   0       11.40        9.59      3.80 o
  10   4   0        2.48        4.64      3.88 o
  11   4   0       43.06       26.45      9.19 o
 -11   5   0        2.89        0.47      6.84 o
 -10   5   0       27.08       16.66      6.05 o
  -9   5   0        2.06       -1.60      4.74 o
  -8   5   0       11.82        2.02      4.35 o
  -7   5   0       28.51       20.06      4.80 o
  -6   5   0       13.07       17.69      4.10 o
  -5   5   0      272.52      280.03     10.20 o
  -4   5   0      809.45      777.78     15.64 o
  -3   5   0     1013.70     1015.24     19.07 o
  -2   5   0      280.88      351.18     10.04 o
  -1   5   0       77.59      100.97      3.06 o
   0   5   0     1806.66     1723.23     27.78 o
   1   5   0     2393.51     2421.54     37.09 o
   2   5   0      862.66      807.09     12.70 o
   3   5   0     1359.06     1295.68     21.14 o
   4   5   0     1690.41     1630.16     26.41 o
   5   5   0       39.11       38.83      3.63 o
   6   5   0       44.40       45.48      3.32 o
   7   5   0       14.94       21.24      3.27 o
   8   5   0       12.77       11.74      3.32 o
   9   5   0        1.13       -2.95      3.14 o
  10   5   0        4.79        8.53      4.42 o
  11   5   0        2.52       -0.13      7.35 o
 -11   6   0        4.13        8.25      7.37 o
 -10   6   0       10.30       20.38     11.42 o
  -9   6   0        9.95        8.01      5.22 o
  -8   6   0       80.55       74.19      7.01 o
  -7   6   0        0.48        4.16      4.30 o
  -6   6   0      204.96      213.79      9.24 o
  -5   6   0      373.81      361.63      9.94 o
  -4   6   0      655.68      618.39     13.48 o
  -3   6   0      116.89      171.65      4.63 o
  -2   6   0        1.25        7.16      1.95 o
  -1   6   0        4.65       20.99      2.74 o
   0   6   0      351.02      398.33      8.49 o
   1   6   0       96.79      143.04      8.42 o
   2   6   0      499.95      473.52      8.48 o
   3   6   0      114.55      123.40      4.21 o
   4   6   0       34.28       37.18      2.87 o
   5   6   0      107.06      105.06      4.39 o
   6   6   0        8.25       22.80      3.65 o
   7   6   0       34.82       31.62      3.47 o
   8   6   0        0.73        0.30      2.97 o
   9   6   0       14.64       10.28      4.23 o
  10   6   0        0.06       -4.72      4.72 o
 -10   7   0        0.19       -4.81      6.31 o
  -9   7   0       28.82       37.75      9.62 o
  -8   7   0        2.23        5.75      4.84 o
  -7   7   0      314.22      342.68     12.60 o
  -6   7   0        0.10        2.27      3.93 o
  -5   7   0      318.78      341.81      9.64 o
  -4   7   0      613.16      589.44     13.36 o
  -3   7   0        9.35       20.45      3.86 o
  -2   7   0      527.92      518.93     10.44 o
  -1   7   0       25.66       62.53      2.98 o
   0   7   0       20.97       15.87      2.06 o
   1   7   0      552.97      618.87     11.64 o
   2   7   0      357.85      430.91      8.22 o
   3   7   0      239.62      246.81      5.85 o
   4   7   0        4.83        6.85      2.24 o
   5   7   0      134.92      160.88      5.60 o
   6   7   0      173.37      192.71      6.41 o
   7   7   0        7.24        5.91      2.71 o
   8   7   0        0.50       -1.34      3.17 o
   9   7   0        0.45        0.92      3.98 o
  10   7   0       13.37       15.83      6.30 o
 -10   8   0       24.86       25.75      7.97 o
  -9   8   0       19.81       22.34      7.38 o
  -8   8   0       54.63       54.93      6.85 o
  -7   8   0       54.70       66.60      7.14 o
  -6   8   0       60.56       73.15      6.43 o
  -5   8   0        4.75        7.98      3.55 o
  -4   8   0      137.96      176.08      6.91 o
  -3   8   0       89.95      101.33      4.64 o
  -2   8   0      256.57      241.97      6.03 o
  -1   8   0      115.98      109.04      3.97 o
   0   8   0       49.67       52.00      3.27 o
   1   8   0       11.48       21.30      2.59 o
   2   8   0       11.53       10.57      2.35 o
   3   8   0      483.13      443.20      9.98 o
   4   8   0      612.55      574.31     10.92 o
   5   8   0      148.47      140.83      5.49 o
   6   8   0       23.66       19.11      3.19 o
   7   8   0       21.87       26.28      3.96 o
   8   8   0        0.00        0.61      3.62 o
   9   8   0       45.19       58.59      6.21 o
  10   8   0        3.62       10.03      7.59 o
  -9   9   0        0.36        2.51      7.75 o
  -8   9   0        0.02       -4.33      4.97 o
  -7   9   0        5.45       -0.52      4.82 o
  -6   9   0       67.99       64.17      6.63 o
  -5   9   0      115.11      112.54      7.07 o
  -4   9   0       12.78       16.58      4.21 o
  -3   9   0        6.98        6.10      2.72 o
  -2   9   0       12.79       14.68      2.81 o
  -1   9   0      149.82      164.98      6.50 o
   0   9   0      329.16      313.49      7.94 o
   1   9   0      147.43      158.02      5.53 o
   2   9   0     1140.88     1180.98     20.76 o
   3   9   0     3044.80     3031.33     47.94 o
   4   9   0       16.40       20.50      2.85 o
   5   9   0       11.19        7.75      2.57 o
   6   9   0       76.31       71.29      5.80 o
   7   9   0        4.07        1.93      3.06 o
   8   9   0       41.84       49.71      6.54 o
   9   9   0       12.93       15.99      7.00 o
  -9  10   0        0.03       -0.89      6.81 o
  -8  10   0       10.49       29.02      8.05 o
  -7  10   0       12.37        7.82      5.23 o
  -6  10   0        8.02        7.98      4.94 o
  -5  10   0       33.42       37.27      9.51 o
  -4  10   0       12.11        5.93      3.38 o
  -3  10   0       66.06       66.05      4.55 o
  -2  10   0       70.43       90.25      4.93 o
  -1  10   0      490.44      475.65     10.80 o
   0  10   0      450.36      447.91     11.55 o
   1  10   0       67.33       95.77     13.86 o
   2  10   0       55.97       61.69      5.97 o
   3  10   0      772.10      761.85     16.83 o
   4  10   0       15.95       18.22      3.19 o
   5  10   0      110.05      117.54      5.51 o
   6  10   0       45.67       48.26      5.17 o
   7  10   0       19.53       16.39      4.85 o
   8  10   0       12.48       17.42      7.47 o
   9  10   0        1.25       -6.12      7.59 o
  -8  11   0       24.85       15.75      9.95 o
  -7  11   0       22.75       30.37      9.70 o
  -6  11   0       16.15       16.91      7.05 o
  -5  11   0       33.55       35.85      7.45 o
  -4  11   0       44.14       46.09      6.12 o
  -3  11   0        0.08        3.53      3.99 o
  -2  11   0        1.61        5.41      4.14 o
  -1  11   0      328.77      367.77     12.36 o
   0  11   0       96.51      100.65      8.62 o
   1  11   0        1.17       -0.81      2.82 o
   2  11   0      102.69      103.58      5.89 o
   3  11   0      253.92      252.44      8.74 o
   4  11   0        4.61        2.76      3.46 o
   5  11   0      158.96      182.31     10.18 o
   6  11   0        7.26        4.33      4.77 o
   7  11   0       25.51       24.06      7.01 o
   8  11   0       10.87        9.54      6.65 o
  -7  12   0       77.82       70.64     12.38 o
  -6  12   0       22.81       26.86      9.45 o
  -5  12   0       31.95       34.86     11.02 o
  -4  12   0      117.25      125.71      8.51 o
  -3  12   0       12.41       13.33      7.36 o
  -2  12   0        6.96        3.99      4.26 o
  -1  12   0       10.61       14.87      4.44 o
   0  12   0        8.51        3.01      4.12 o
   1  12   0      196.45      192.28      9.17 o
   2  12   0       48.67       59.02      5.88 o
   3  12   0       10.94        8.66      4.15 o
   4  12   0       87.58       83.41      9.44 o
   5  12   0        4.27        5.30      5.78 o
   6  12   0       10.15        3.48      6.15 o
   7  12   0       16.50       17.33      7.84 o
  -6  13   0        0.13       -6.73      7.57 o
  -5  13   0        9.81       12.03     18.74 o
  -4  13   0       26.26       34.78      8.95 o
  -3  13   0        1.36        0.29      5.20 o
  -2  13   0       32.99       29.40      5.58 o
  -1  13   0        6.37        4.47      4.31 o
   0  13   0        0.13       -4.17      4.17 o
   1  13   0       14.87       10.47      9.37 o
   2  13   0        4.63        0.68      4.43 o
   3  13   0      101.23       92.73     10.30 o
   4  13   0       11.03       16.79      6.69 o
   5  13   0        4.27       14.18      8.45 o
   6  13   0        6.26        1.03      6.31 o
  -5  14   0        3.93       -7.22     11.02 o
  -4  14   0        5.61       -3.32      6.03 o
  -3  14   0        5.14        1.63      7.18 o
  -2  14   0       56.62       60.50     13.72 o
  -1  14   0        0.23       -5.80      5.80 o
   0  14   0        0.25        2.33      6.23 o
   1  14   0        2.73       -2.61      6.03 o
   2  14   0        0.23       -4.29      5.72 o
   3  14   0        5.88       -3.41      5.40 o
   4  14   0       14.78       19.73      9.31 o
   5  14   0        0.57        6.45      6.80 o
  -3  15   0        0.02       -7.19      7.19 o
  -2  15   0        5.28        8.04     12.00 o
  -1  15   0       67.88       94.79     17.15 o
   0  15   0        0.63       -3.92      7.84 o
   1  15   0        1.03       -3.61      6.86 o
   2  15   0        2.83       -4.71      6.23 o
   3  15   0       25.38       19.20     10.04 o
  -3 -15   1       22.81       17.22     13.59 o
  -2 -15   1        2.14       -1.71      9.31 o
  -1 -15   1        1.60        1.68      6.55 o
   0 -15   1       18.42       19.51      8.04 o
   1 -15   1        2.40       -3.35      6.75 o
   2 -15   1        0.16       -1.84      7.62 o
   3 -15   1       17.25       17.52      8.73 o
  -5 -14   1        0.17        0.17      7.96 o
  -4 -14   1       12.35       15.08      7.22 o
  -3 -14   1        0.55       -5.28      5.28 o
  -2 -14   1        2.76       -5.44      5.44 o
  -1 -14   1        0.30       -6.74      6.74 o
   0 -14   1        4.10        6.45      6.49 o
   1 -14   1        0.27       -5.96      5.96 o
   2 -14   1       25.97       23.74      7.96 o
   3 -14   1       60.93       71.05     10.72 o
   4 -14   1        9.17        6.22      7.59 o
   5 -14   1       11.57        7.70      8.44 o
  -6 -13   1        0.21        2.60      6.30 o
  -5 -13   1        0.43       -2.54      5.61 o
  -4 -13   1       19.26       20.28      7.01 o
  -3 -13   1        0.93       -0.09      4.38 o
  -2 -13   1        0.35       -4.19      4.19 o
  -1 -13   1        2.73        0.90      4.59 o
   0 -13   1       21.08       16.59      5.56 o
   1 -13   1        0.05       -4.56      4.56 o
   2 -13   1       50.41       55.04      6.44 o
   3 -13   1        1.12        1.23      5.36 o
   4 -13   1       96.40      105.81     11.37 o
   5 -13   1       23.87       39.17      9.96 o
   6 -13   1       23.93       23.07      9.69 o
  -7 -12   1       14.39       16.02      6.92 o
  -6 -12   1        7.08        8.94      6.23 o
  -5 -12   1        0.08       -0.59      4.27 o
  -4 -12   1       11.75        7.06      5.34 o
  -3 -12   1       70.00       61.49      6.00 o
  -2 -12   1        0.01        3.30      3.61 o
  -1 -12   1       76.42       84.84      7.87 o
   0 -12   1        0.58        0.08      4.14 o
   1 -12   1       71.95       86.13      6.93 o
   2 -12   1       11.54        8.40      5.48 o
   3 -12   1        1.78        6.92      4.71 o
   4 -12   1        1.30       -4.16      4.43 o
   5 -12   1        0.54       -6.80      6.80 o
   6 -12   1       30.34       26.88     11.51 o
   7 -12   1        3.34       10.08     17.88 o
  -8 -11   1        2.36       -2.57      5.88 o
  -7 -11   1       57.17       67.49      8.89 o
  -6 -11   1       22.07       22.64      5.28 o
  -5 -11   1      281.35      305.42     11.33 o
  -4 -11   1       58.22       70.19      6.61 o
  -3 -11   1      116.76      121.47      7.16 o
  -2 -11   1      164.50      169.81      8.70 o
  -1 -11   1       17.20       14.97      3.21 o
   0 -11   1        1.43       -2.17      3.25 o
   1 -11   1      145.22      152.54     11.46 o
   2 -11   1        0.33       -3.76      3.76 o
   3 -11   1       81.91      121.32      6.76 o
   4 -11   1        2.81        5.23      3.78 o
   5 -11   1      111.53      132.67      9.10 o
   6 -11   1        1.99        1.63      4.71 o
   7 -11   1        9.38        9.96      6.45 o
   8 -11   1       51.73       49.25      9.98 o
  -9 -10   1        0.87        9.55      9.06 o
  -8 -10   1       46.80       58.66      8.57 o
  -7 -10   1        2.80       -2.91      3.80 o
  -6 -10   1      171.42      162.75      8.11 o
  -5 -10   1      357.66      309.60      9.84 o
  -4 -10   1      142.32      129.66      5.58 o
  -3 -10   1       38.12       39.27      3.74 o
  -2 -10   1       83.85       95.60      6.55 o
  -1 -10   1      576.21      599.41     13.93 o
   0 -10   1      159.38      177.41      7.18 o
   1 -10   1      233.70      230.24      7.40 o
   2 -10   1      109.85      116.07      5.31 o
   3 -10   1      252.77      241.55      7.60 o
   4 -10   1       13.61       20.84      3.99 o
   5 -10   1        2.67        3.52      3.48 o
   6 -10   1        0.57        1.08      4.60 o
   7 -10   1        0.48       -4.80      4.80 o
   8 -10   1       46.37       52.28      8.51 o
   9 -10   1        0.78       -6.65      6.65 o
  -9  -9   1       38.07       38.22      8.12 o
  -8  -9   1        0.01        0.19      3.78 o
  -7  -9   1        1.55        3.02      3.27 o
  -6  -9   1       15.34       18.60      2.96 o
  -5  -9   1       54.35       63.82      3.86 o
  -4  -9   1       14.51       14.12      3.45 o
  -3  -9   1       16.67       23.43      4.47 o
  -2  -9   1      169.09      192.64      7.19 o
  -1  -9   1      200.65      193.89      6.70 o
   0  -9   1        2.33        8.97      2.53 o
   1  -9   1        9.82       15.02      2.69 o
   2  -9   1        4.67       10.70      3.72 o
   3  -9   1       14.08       21.98      3.30 o
   4  -9   1       72.72       85.45      4.89 o
   5  -9   1      366.84      401.57     11.34 o
   6  -9   1       11.74       17.15      4.85 o
   7  -9   1       33.58       47.40      6.57 o
   8  -9   1        1.81        0.41      5.27 o
   9  -9   1        3.25        6.31      6.82 o
 -10  -8   1       28.19       26.21     13.23 o
  -9  -8   1       13.06       11.69      6.34 o
  -8  -8   1        9.59        6.59      3.77 o
  -7  -8   1        1.32       -0.99      2.63 o
  -6  -8   1      106.20      101.85      4.99 o
  -5  -8   1      119.48      134.01      5.84 o
  -4  -8   1        0.01        4.74      2.38 o
  -3  -8   1        5.54       14.55      3.84 o
  -2  -8   1       47.58       50.84      6.24 o
  -1  -8   1       67.31       72.66      4.11 o
   0  -8   1        0.07       -1.05      1.88 o
   1  -8   1      493.13      497.04     10.25 o
   2  -8   1      145.76      149.80      4.76 o
   3  -8   1      505.12      473.70     10.42 o
   4  -8   1      617.01      581.59     13.59 o
   5  -8   1       21.31       20.14      3.65 o
   6  -8   1      307.07      292.66     13.47 o
   7  -8   1       30.11       49.49      8.38 o
   8  -8   1       16.15       21.14      6.79 o
   9  -8   1       35.92       36.71      7.65 o
  10  -8   1        6.52       -2.37     12.72 o
 -10  -7   1        9.18       18.36      7.84 o
  -9  -7   1        5.29        9.74      4.28 o
  -8  -7   1        3.07        0.10      3.54 o
  -7  -7   1       25.01       22.37      3.38 o
  -6  -7   1      121.08      111.73      8.62 o
  -5  -7   1      178.04      197.81      6.17 o
  -4  -7   1      185.57      198.03      5.85 o
  -3  -7   1       33.15       65.54      5.32 o
  -2  -7   1      232.00      273.17      7.33 o
  -1  -7   1      254.71      217.96      6.33 o
   0  -7   1       60.77       88.39      5.10 o
   1  -7   1      914.32      873.09     15.38 o
   2  -7   1      255.20      247.43      5.77 o
   3  -7   1      674.70      776.25     13.46 o
   4  -7   1      183.82      191.10      6.76 o
   5  -7   1        2.40       14.26      3.27 o
   6  -7   1       72.77       72.65      6.28 o
   7  -7   1       94.32       87.46      7.03 o
   8  -7   1       41.81       34.56      6.82 o
   9  -7   1       43.86       42.93      6.86 o
  10  -7   1        0.01       -6.22      6.22 o
 -10  -6   1        0.01        4.41      8.33 o
  -9  -6   1        6.29        4.26      3.68 o
  -8  -6   1        9.45        9.20      3.31 o
  -7  -6   1       13.94       17.79      2.93 o
  -6  -6   1      713.97      699.45     13.84 o
  -5  -6   1       73.71       73.66      3.75 o
  -4  -6   1      442.75      444.31     11.41 o
  -3  -6   1      907.35      871.22     15.22 o
  -2  -6   1      153.77      170.70      4.75 o
  -1  -6   1     1983.36     1965.80     33.91 o
   0  -6   1      715.24      737.93     13.02 o
   1  -6   1      212.83      243.32      6.20 o
   2  -6   1      491.32      506.90      9.05 o
   3  -6   1      713.45      689.04     11.74 o
   4  -6   1      166.15      168.41      5.96 o
   5  -6   1      284.15      277.58      8.12 o
   6  -6   1      719.20      711.79     18.50 o
   7  -6   1      146.71      152.46      8.40 o
   8  -6   1        4.71       -4.14      4.14 o
   9  -6   1       30.95       23.99      6.11 o
  10  -6   1        1.90        8.99      6.52 o
  11  -6   1        4.45       16.93      7.65 o
 -11  -5   1        0.07        4.11      8.26 o
 -10  -5   1       14.20       11.42      5.44 o
  -9  -5   1        9.83        4.18      3.97 o
  -8  -5   1        4.34        5.96      3.16 o
  -7  -5   1      205.12      199.74      6.80 o
  -6  -5   1       48.06       54.05      3.72 o
  -5  -5   1      342.33      350.37      8.55 o
  -4  -5   1      189.48      215.26      6.08 o
  -3  -5   1      989.68      943.72     16.02 o
  -2  -5   1      132.95      161.26      6.03 o
  -1  -5   1      954.88      847.61     15.67 o
   0  -5   1      128.09      158.45      5.45 o
   1  -5   1      178.32      181.81      9.56 o
   2  -5   1      390.96      444.29      7.89 o
   3  -5   1      397.85      355.91      7.76 o
   4  -5   1      243.08      252.23      7.08 o
   5  -5   1       34.14       33.78      3.16 o
   6  -5   1      120.11      108.78      6.57 o
   7  -5   1       35.63       46.10      5.43 o
   8  -5   1        0.11        2.11      4.27 o
   9  -5   1        0.07       -0.42      4.66 o
  10  -5   1        0.00       -4.37      5.11 o
  11  -5   1        4.54       -6.48      6.48 o
 -11  -4   1       18.67       17.53     14.82 o
 -10  -4   1       42.82       57.19      7.24 o
  -9  -4   1       10.56        8.06      3.99 o
  -8  -4   1      396.80      407.71     12.26 o
  -7  -4   1      392.18      414.27     10.30 o
  -6  -4   1      169.20      162.22      5.54 o
  -5  -4   1        3.72       10.61      2.09 o
  -4  -4   1      245.58      316.12      7.39 o
  -3  -4   1      260.29      276.09      6.42 o
  -2  -4   1      320.11      329.43      9.66 o
  -1  -4   1     1821.10     1854.34     26.38 o
   0  -4   1     1646.03     1736.90     26.93 o
   1  -4   1     2868.59     2862.33     40.06 o
   2  -4   1       40.47       74.49      4.97 o
   3  -4   1      475.62      472.24      9.20 o
   4  -4   1      583.22      603.05     12.43 o
   5  -4   1        0.01       -0.93      1.86 o
   6  -4   1       37.12       43.37      4.78 o
   7  -4   1      456.36      455.10     14.08 o
   8  -4   1      344.02      356.29     12.89 o
   9  -4   1       22.25       32.48      6.08 o
  10  -4   1       34.07       29.59      6.41 o
  11  -4   1       10.81       13.93      7.26 o
 -11  -3   1        1.13        1.34      7.42 o
 -10  -3   1       36.14       38.90      7.75 o
  -9  -3   1      192.14      193.42      7.86 o
  -8  -3   1      153.73      155.32      7.99 o
  -7  -3   1        0.16        9.62      2.85 o
  -6  -3   1      281.98      283.89      7.47 o
  -5  -3   1        0.08        4.15      2.13 o
  -4  -3   1     1902.35     1855.66     31.59 o
  -3  -3   1     1604.46     1581.34     26.87 o
  -2  -3   1      362.99      393.80     10.15 o
  -1  -3   1     2005.83     1865.50     28.84 o
   0  -3   1      126.80      117.44      7.07 o
   1  -3   1      848.57      804.90     12.48 o
   2  -3   1     2091.73     1940.46     29.76 o
   3  -3   1      477.17      463.57      9.59 o
   4  -3   1     2064.56     1985.24     38.94 o
   5  -3   1       38.40       29.40      3.76 o
   6  -3   1      148.93      129.07      6.66 o
   7  -3   1      185.39      177.52      8.48 o
   8  -3   1       29.24       26.51      5.07 o
   9  -3   1      171.75      178.58      9.97 o
  10  -3   1       12.50       -2.79      5.80 o
  11  -3   1       25.20       26.44     12.94 o
 -11  -2   1        1.24        3.76      7.67 o
 -10  -2   1      120.28      152.55     10.59 o
  -9  -2   1        8.12        6.53      3.39 o
  -8  -2   1      105.65      122.12      5.93 o
  -7  -2   1       71.45       82.48      4.61 o
  -6  -2   1      209.39      227.57      6.10 o
  -5  -2   1      141.17      136.77      4.41 o
  -4  -2   1     5883.37     6764.72    109.07 o
  -3  -2   1       28.32       51.35      3.64 o
  -2  -2   1     3527.54     3511.90     57.13 o
  -1  -2   1      272.60      309.83      5.38 o
   0  -2   1      108.87      127.75      2.74 o
   1  -2   1     1234.88     1184.45     18.32 o
   2  -2   1       50.25       82.24      3.88 o
   3  -2   1      296.25      335.09      6.49 o
   4  -2   1      148.49      151.16      5.08 o
   5  -2   1      610.82      566.16     12.24 o
   6  -2   1        0.41        1.86      2.54 o
   7  -2   1        2.19        6.12      3.23 o
   8  -2   1       14.28       10.11      5.28 o
   9  -2   1       82.68       90.55      6.38 o
  10  -2   1       39.59       61.49      7.35 o
  11  -2   1       34.50       42.54      8.36 o
 -11  -1   1        6.17        5.38      7.79 o
 -10  -1   1        0.20       -1.76      3.99 o
  -9  -1   1       18.25       14.39      3.89 o
  -8  -1   1      101.63      109.07      6.97 o
  -7  -1   1       70.47       71.74      4.36 o
  -6  -1   1      121.11      127.37      4.23 o
  -5  -1   1      597.15      624.10     11.28 o
  -4  -1   1       59.10       60.08      2.46 o
  -3  -1   1       10.46        7.79      1.02 o
  -2  -1   1     2946.92     2851.40     64.92 o
  -1  -1   1     8331.04     7829.00    124.83 o
   0  -1   1      508.99      437.17      9.82 o
   1  -1   1     1021.42      895.93     15.71 o
   2  -1   1    17323.69    17005.44    229.64 o
   3  -1   1        1.45        2.08      1.10 o
   4  -1   1      729.19      733.81     14.23 o
   5  -1   1       21.84       36.01      3.07 o
   6  -1   1     1143.56     1032.61     20.18 o
   7  -1   1        9.69        7.55      3.02 o
   8  -1   1        5.15        6.27      3.39 o
   9  -1   1       74.43       90.93      6.42 o
  10  -1   1       39.42       41.21      5.62 o
  11  -1   1        1.50       -0.33      7.00 o
 -11   0   1        1.06        4.36      8.39 o
 -10   0   1        7.54        5.77      4.06 o
  -9   0   1        0.08       -3.29      3.29 o
  -8   0   1       46.55       52.57      4.61 o
  -7   0   1       12.87       12.73      3.60 o
  -6   0   1      194.53      214.73      5.19 o
  -5   0   1       15.57       15.67      1.56 o
  -4   0   1      777.04      767.27     12.97 o
  -3   0   1       12.19       11.23      1.00 o
  -2   0   1     9833.98    11523.71    168.14 o
  -1   0   1        0.10        5.80      0.36 o
   0   0   1      241.32      117.42      4.92 o
   1   0   1       39.12       47.55      1.42 o
   2   0   1     1069.38     1103.30     16.12 o
   3   0   1      122.41      132.85      3.39 o
   4   0   1      518.74      580.58     10.21 o
   5   0   1        0.26       -0.42      1.14 o
   6   0   1      194.12      189.25      6.26 o
   7   0   1       14.86       16.24      3.45 o
   8   0   1      242.50      271.95      9.08 o
   9   0   1        0.00       -0.19      3.39 o
  10   0   1        1.73        3.69      3.70 o
  11   0   1        0.22        1.58      4.67 o
 -11   1   1       25.00       21.78      8.57 o
 -10   1   1       13.93        5.69      5.04 o
  -9   1   1       30.65       39.88      4.75 o
  -8   1   1        8.40        8.05      3.44 o
  -7   1   1       91.33       88.45      6.01 o
  -6   1   1      318.54      341.05      9.18 o
  -5   1   1      448.61      477.22      9.16 o
  -4   1   1        6.63       27.01      2.91 o
  -3   1   1        8.65        5.09      0.97 o
  -2   1   1     6505.50     6521.57     95.60 o
  -1   1   1        5.71        6.69      1.09 o
   0   1   1      661.92      577.92      9.06 o
   1   1   1     1866.48     1612.86     23.03 o
   2   1   1     1880.47     1777.99     31.99 o
   3   1   1       69.93       78.82      2.46 o
   4   1   1     3673.74     3594.79     58.90 o
   5   1   1      100.48       99.68      3.43 o
   6   1   1      537.22      505.83     10.07 o
   7   1   1       26.68       24.25      3.50 o
   8   1   1      362.61      398.00     10.97 o
   9   1   1        9.95       13.01      3.28 o
  10   1   1       68.99       81.21      5.91 o
  11   1   1        6.40        2.49      5.13 o
 -11   2   1       19.54       14.73      8.31 o
 -10   2   1       10.35        9.46      5.28 o
  -9   2   1        3.44        5.80      4.82 o
  -8   2   1        5.64        4.76      4.27 o
  -7   2   1        0.84        1.48      5.76 o
  -6   2   1        0.32        1.08      5.87 o
  -5   2   1        8.69       27.23      3.41 o
  -4   2   1        7.80       52.34      5.90 o
  -3   2   1     1547.39     1636.17     28.33 o
  -2   2   1        0.23        2.59      1.70 o
  -1   2   1     7894.71     8585.59    154.23 o
   0   2   1       99.76       86.91      2.60 o
   1   2   1      169.56      212.01      3.88 o
   2   2   1       49.05       38.37      1.59 o
   3   2   1     1920.88     2063.59     34.37 o
   4   2   1        0.12       -0.13      2.17 o
   5   2   1     1551.36     1723.72     29.91 o
   6   2   1      502.39      541.10     11.62 o
   7   2   1      190.70      197.48      7.00 o
   8   2   1      118.91      112.63      5.47 o
   9   2   1       46.49       49.00      4.47 o
  10   2   1       51.52       54.37      5.19 o
  11   2   1       16.79       13.14      5.49 o
 -11   3   1        0.04        8.39      8.19 o
 -10   3   1        0.54        0.40      5.33 o
  -9   3   1       11.68       19.47      5.31 o
  -8   3   1        6.45        9.00      6.61 o
  -7   3   1       66.58       55.93      5.71 o
  -6   3   1        0.03        1.40      3.31 o
  -5   3   1      144.50      146.09      7.07 o
  -4   3   1      668.47      748.28     16.78 o
  -3   3   1      369.05      352.81     10.65 o
  -2   3   1      139.91      175.74      5.84 o
  -1   3   1     4723.41     4492.83     57.85 o
   0   3   1     6932.48     6305.62     86.49 o
   1   3   1     4212.68     3977.00     48.39 o
   2   3   1     6429.23     6204.60     91.59 o
   3   3   1      697.01      723.81     12.45 o
   4   3   1       15.66       18.17      1.97 o
   5   3   1       46.47       44.39      2.76 o
   6   3   1      461.92      434.16      9.32 o
   7   3   1       23.00       26.11      3.60 o
   8   3   1       37.93       33.79      3.87 o
   9   3   1        7.40        7.49      3.27 o
  10   3   1        7.34        1.27      3.90 o
  11   3   1       18.11       16.51      5.83 o
 -11   4   1       13.94       11.25      8.89 o
 -10   4   1        8.08        8.32      7.04 o
  -9   4   1        0.01        0.85      4.74 o
  -8   4   1       55.07       75.59      7.21 o
  -7   4   1        4.14       14.95      4.63 o
  -6   4   1      359.41      421.02     12.46 o
  -5   4   1      108.19      123.08      5.06 o
  -4   4   1      142.45      186.41      5.79 o
  -3   4   1      135.35      164.22      5.09 o
  -2   4   1      719.98      743.25     12.76 o
  -1   4   1     1506.30     1645.81     23.62 o
   0   4   1      643.53      625.39      9.88 o
   1   4   1      261.73      230.31      4.32 o
   2   4   1     1739.76     1712.66     26.63 o
   3   4   1        0.30        2.66      1.46 o
   4   4   1      730.73      752.80     13.41 o
   5   4   1      312.64      387.90      8.47 o
   6   4   1      486.63      532.18     10.98 o
   7   4   1       14.46       22.01      4.12 o
   8   4   1       22.03       16.75      3.65 o
   9   4   1       39.98       47.86      4.91 o
  10   4   1        3.41        2.57      3.88 o
  11   4   1       10.68       11.39      8.40 o
 -11   5   1        2.04        3.90     12.00 o
 -10   5   1        1.07        9.97      5.95 o
  -9   5   1        0.00       -0.97      4.87 o
  -8   5   1       16.08       16.61      4.82 o
  -7   5   1       58.22       63.81      5.95 o
  -6   5   1       72.46       69.82      5.68 o
  -5   5   1      367.78      413.99     10.27 o
  -4   5   1     1644.71     1648.52     29.52 o
  -3   5   1      219.84      237.01      6.56 o
  -2   5   1       69.13       65.91      4.22 o
  -1   5   1     1707.31     1883.52     27.29 o
   0   5   1      117.00      127.26      3.44 o
   1   5   1        6.94       12.77      3.37 o
   2   5   1      687.55      581.24      9.75 o
   3   5   1      103.30      111.41      3.83 o
   4   5   1      514.08      479.84      9.70 o
   5   5   1      131.54      125.58      4.58 o
   6   5   1        3.88        0.95      2.52 o
   7   5   1       31.87       27.06      3.54 o
   8   5   1       24.21       16.48      3.66 o
   9   5   1        0.40       -2.30      3.51 o
  10   5   1        0.36        1.34      3.83 o
  11   5   1       16.44       15.13      6.56 o
 -11   6   1        4.30       -8.13      8.13 o
 -10   6   1       25.07       19.44      6.30 o
  -9   6   1        9.03       19.15      5.75 o
  -8   6   1       92.38      110.47      8.02 o
  -7   6   1       67.82       72.21      6.48 o
  -6   6   1       89.04      117.90     11.14 o
  -5   6   1        0.11        3.06      2.76 o
  -4   6   1      524.21      522.81     11.90 o
  -3   6   1       64.77       76.02      3.79 o
  -2   6   1        1.57        4.10      1.67 o
  -1   6   1     1501.17     1504.26     22.51 o
   0   6   1       12.55        8.27      1.59 o
   1   6   1      181.95      187.61      4.94 o
   2   6   1      414.53      362.28      7.05 o
   3   6   1       82.07       73.90      3.74 o
   4   6   1       87.97       89.41      3.87 o
   5   6   1       76.35       80.23      3.97 o
   6   6   1       19.70       15.30      2.92 o
   7   6   1       90.32       84.63      4.66 o
   8   6   1        4.69        4.57      4.67 o
   9   6   1        2.12       -2.60      3.86 o
  10   6   1        0.50       -1.46      5.14 o
 -10   7   1       11.24        7.31      7.01 o
  -9   7   1        6.03        3.77      5.34 o
  -8   7   1       14.30       18.15      5.47 o
  -7   7   1       28.48       50.01      6.10 o
  -6   7   1        0.91        2.72      4.84 o
  -5   7   1      226.49      237.92      8.67 o
  -4   7   1       99.57      104.46      5.23 o
  -3   7   1      423.34      428.90     10.38 o
  -2   7   1       11.27       20.58      2.22 o
  -1   7   1     2894.84     2865.36     41.27 o
   0   7   1      871.01      891.52     16.89 o
   1   7   1     1292.20     1228.61     20.56 o
   2   7   1      530.39      488.95      9.10 o
   3   7   1      105.35      117.91      4.07 o
   4   7   1        1.14        2.89      2.08 o
   5   7   1       59.87       52.20      4.02 o
   6   7   1        6.74        4.96      2.67 o
   7   7   1        9.37        7.80      2.91 o
   8   7   1       34.19       45.39      5.32 o
   9   7   1        1.03        4.33      3.98 o
  10   7   1        0.53       -3.98      5.31 o
 -10   8   1       15.12       22.89      7.92 o
  -9   8   1        0.68       13.28      6.51 o
  -8   8   1        3.57        6.45      5.28 o
  -7   8   1      165.13      160.16      9.07 o
  -6   8   1        0.23        3.01      4.10 o
  -5   8   1      542.93      594.52     14.19 o
  -4   8   1       15.14       16.89      3.43 o
  -3   8   1      118.73      122.71      7.96 o
  -2   8   1       18.92       23.96      3.00 o
  -1   8   1      196.65      186.25      5.78 o
   0   8   1        2.60        0.71      2.07 o
   1   8   1     1509.51     1498.79     24.97 o
   2   8   1      451.16      416.01      9.21 o
   3   8   1      295.50      284.63      6.94 o
   4   8   1       35.14       46.93      3.68 o
   5   8   1       68.71       81.62      4.16 o
   6   8   1        0.05       -0.76      2.58 o
   7   8   1        5.19        6.37      3.26 o
   8   8   1        0.15        1.72      3.54 o
   9   8   1        0.67        0.60      5.00 o
  10   8   1        8.94        3.21      5.94 o
  -9   9   1        7.74        9.25      7.20 o
  -8   9   1        4.25        0.45      4.94 o
  -7   9   1       12.13       14.32      5.18 o
  -6   9   1      161.97      186.55      9.62 o
  -5   9   1      476.38      529.98     13.55 o
  -4   9   1       73.92       62.43      4.76 o
  -3   9   1      701.90      730.24     16.11 o
  -2   9   1      122.29      112.76      4.94 o
  -1   9   1       80.16       99.08      4.54 o
   0   9   1      178.09      179.62      6.07 o
   1   9   1        0.84        1.72      2.27 o
   2   9   1       32.66       35.14      3.32 o
   3   9   1       48.19       61.46      7.67 o
   4   9   1      216.78      235.27      6.59 o
   5   9   1        0.20        1.90      2.40 o
   6   9   1       96.19       96.11      4.78 o
   7   9   1        0.45        3.54      3.43 o
   8   9   1       16.37       13.87      5.06 o
   9   9   1        0.01       -4.90      7.10 o
  -9  10   1       16.60       16.63      7.80 o
  -8  10   1       27.36       30.99      7.81 o
  -7  10   1       48.52       26.86      6.15 o
  -6  10   1       47.18       53.43      6.51 o
  -5  10   1        3.72        6.27      3.65 o
  -4  10   1       12.66       18.07      3.85 o
  -3  10   1      156.88      143.49      8.06 o
  -2  10   1       61.22       55.62      5.57 o
  -1  10   1      290.50      261.05      9.95 o
   0  10   1      100.41      107.63      9.17 o
   1  10   1       60.64       69.97      4.86 o
   2  10   1       17.94       14.59      3.48 o
   3  10   1      441.47      430.15     13.51 o
   4  10   1       32.60       31.76      3.69 o
   5  10   1       17.05       16.82      3.47 o
   6  10   1       90.31       89.04      5.60 o
   7  10   1       23.64       26.11      6.44 o
   8  10   1        1.83        1.22      8.08 o
  -8  11   1        4.17        6.84      9.35 o
  -7  11   1        9.62       -5.12     10.16 o
  -6  11   1       14.61       10.72      8.01 o
  -5  11   1        8.44        5.63      4.80 o
  -4  11   1       21.54       23.40      6.08 o
  -3  11   1       81.06       92.78      7.17 o
  -2  11   1       44.03       50.43      5.67 o
  -1  11   1        6.09        3.16      3.90 o
   0  11   1       55.18       59.30      7.15 o
   1  11   1      156.84      155.37      6.97 o
   2  11   1        5.47        4.79      3.24 o
   3  11   1       45.67       54.22      4.92 o
   4  11   1       42.77       63.93      5.20 o
   5  11   1       51.88       49.82      5.38 o
   6  11   1        6.27       11.55      4.78 o
   7  11   1       33.08       26.77      7.24 o
   8  11   1       35.88       52.91     12.74 o
  -7  12   1        3.79        0.26      8.92 o
  -6  12   1        7.53       -5.21      7.71 o
  -5  12   1        6.56        2.85      7.60 o
  -4  12   1       15.08       15.81      5.23 o
  -3  12   1       17.57       22.09      5.35 o
  -2  12   1        6.93        8.15      4.44 o
  -1  12   1        0.45        3.58      3.90 o
   0  12   1       10.70        8.20      3.99 o
   1  12   1       40.23       35.29      5.14 o
   2  12   1      140.12      147.37     14.81 o
   3  12   1       65.09       61.78      7.55 o
   4  12   1       81.36       77.15      7.81 o
   5  12   1       62.56       54.84      8.65 o
   6  12   1       76.56       65.26     16.17 o
   7  12   1       18.33       21.45      7.39 o
  -6  13   1        0.16        4.90      8.79 o
  -5  13   1       17.46       14.03      9.06 o
  -4  13   1        5.82        4.18      6.52 o
  -3  13   1       11.02        8.41      5.86 o
  -2  13   1       31.34       33.30      6.88 o
  -1  13   1       40.39       40.85      5.88 o
   0  13   1        2.49        6.57      4.26 o
   1  13   1        0.08       -4.04      4.04 o
   2  13   1       14.82       12.74      6.57 o
   3  13   1       14.64       13.80      6.16 o
   4  13   1       95.22      105.27     11.00 o
   5  13   1       68.94       72.43     14.82 o
   6  13   1        0.73       -6.06      9.67 o
  -5  14   1        9.91        8.91      9.53 o
  -4  14   1        0.68       -1.41      6.00 o
  -3  14   1        0.64       -5.57      5.70 o
  -2  14   1        0.14        7.89      5.89 o
  -1  14   1        3.88        1.36      8.45 o
   0  14   1        6.84        7.96      8.33 o
   1  14   1       25.88       16.04      7.45 o
   2  14   1       17.66        2.31      6.21 o
   3  14   1       12.82       17.79      7.09 o
   4  14   1        0.70       -0.83      6.00 o
   5  14   1        4.61       22.04     10.29 o
  -3  15   1        0.30       -7.59      7.59 o
  -2  15   1        3.41        3.13      7.88 o
  -1  15   1       46.91       42.44      9.61 o
   0  15   1        9.31        5.02      7.10 o
   1  15   1        5.96       -4.29      7.47 o
   2  15   1        5.39       11.90      7.29 o
   3  15   1        0.29       11.76      9.80 o
  -3 -15   2        0.33       -3.78      6.48 o
  -2 -15   2        7.27       -4.62      6.41 o
  -1 -15   2        0.13        1.71      6.73 o
   0 -15   2       42.13       34.88     10.53 o
   1 -15   2        0.00        2.45      6.90 o
   2 -15   2       30.79       27.61      8.91 o
   3 -15   2       45.24       61.05     11.76 o
   4 -15   2        8.46       -2.94     11.51 o
  -5 -14   2       27.25       18.90      7.35 o
  -4 -14   2        0.00       -5.63      5.63 o
  -3 -14   2        0.38        0.86      6.25 o
  -2 -14   2        0.15       -0.04      5.97 o
  -1 -14   2        1.78        1.75      6.12 o
   0 -14   2        1.75       -5.68      5.93 o
   1 -14   2       20.56       31.79      8.04 o
   2 -14   2        0.11       -3.97      6.05 o
   3 -14   2       70.41       68.71     10.20 o
   4 -14   2       56.76       78.74     11.02 o
   5 -14   2        0.13        2.45     11.02 o
  -6 -13   2        1.36        1.60      6.35 o
  -5 -13   2        0.47        9.23      6.38 o
  -4 -13   2       11.94        9.06      6.23 o
  -3 -13   2       82.80       96.24      8.49 o
  -2 -13   2        0.69        6.84      6.35 o
  -1 -13   2        8.27        8.67      4.99 o
   0 -13   2        6.95        6.36      6.41 o
   1 -13   2        0.70        3.98      5.04 o
   2 -13   2       44.11       63.20      7.79 o
   3 -13   2        1.17       -2.03      5.15 o
   4 -13   2        0.19       -4.43      5.40 o
   5 -13   2       23.19       16.53     17.88 o
   6 -13   2        1.05       -5.89      7.64 o
  -7 -12   2        1.47       -4.53      5.45 o
  -6 -12   2       18.03        7.83      7.96 o
  -5 -12   2       29.31       33.18      6.05 o
  -4 -12   2        2.70        6.59      3.95 o
  -3 -12   2        7.50        8.65      3.93 o
  -2 -12   2       87.68      101.10      6.79 o
  -1 -12   2      180.30      154.60     10.63 o
   0 -12   2       21.70       18.98      5.34 o
   1 -12   2       98.58       85.03      7.10 o
   2 -12   2       48.05       34.59      5.41 o
   3 -12   2       68.99       76.54      6.89 o
   4 -12   2       49.62       43.18      6.20 o
   5 -12   2        5.30        3.45      7.60 o
   6 -12   2       10.70       12.58     19.23 o
   7 -12   2       32.92       17.50     14.08 o
  -8 -11   2        0.45        3.54      6.05 o
  -7 -11   2       12.16       13.58      4.97 o
  -6 -11   2        2.18       -1.37      6.56 o
  -5 -11   2        2.13        8.13      3.89 o
  -4 -11   2       15.24       14.22      5.12 o
  -3 -11   2       49.87       41.35      5.06 o
  -2 -11   2       38.38       36.34      4.16 o
  -1 -11   2        3.00       14.73      3.12 o
   0 -11   2        0.34       -1.83      2.84 o
   1 -11   2      416.15      444.95     12.01 o
   2 -11   2       26.67       36.23      4.72 o
   3 -11   2      474.84      505.99     12.04 o
   4 -11   2       31.83       30.66      5.31 o
   5 -11   2      238.05      254.78     11.31 o
   6 -11   2        6.66       17.27      6.19 o
   7 -11   2       16.81       14.67      8.03 o
   8 -11   2       28.46       27.68      7.85 o
  -9 -10   2        0.29       -3.92     11.02 o
  -8 -10   2       23.33       30.73      5.31 o
  -7 -10   2        7.98       11.84      3.89 o
  -6 -10   2      117.61      127.31      7.18 o
  -5 -10   2       80.84       98.67      5.94 o
  -4 -10   2      212.70      208.04     11.54 o
  -3 -10   2       15.33       22.93      3.15 o
  -2 -10   2      106.04      106.25      5.00 o
  -1 -10   2     1722.48     1669.31     28.26 o
   0 -10   2       44.22       62.88     12.04 o
   1 -10   2      214.26      251.90     11.71 o
   2 -10   2      201.29      190.05      6.59 o
   3 -10   2       12.57       19.18      3.42 o
   4 -10   2       21.91       32.07      3.92 o
   5 -10   2      144.19      173.83      9.02 o
   6 -10   2        9.69       17.45      5.28 o
   7 -10   2       35.72       27.22      6.17 o
   8 -10   2        0.12        0.84      5.93 o
   9 -10   2        2.77        8.03      7.43 o
  -9  -9   2        1.25       24.25     12.25 o
  -8  -9   2        9.84       12.49      4.18 o
  -7  -9   2        1.47        4.88      3.53 o
  -6  -9   2       25.03       26.64      3.93 o
  -5  -9   2       33.95       40.17      3.24 o
  -4  -9   2      197.85      213.25      7.58 o
  -3  -9   2       93.76       97.57      5.18 o
  -2  -9   2      868.64      941.27     17.20 o
  -1  -9   2      289.15      289.82      8.75 o
   0  -9   2       87.50      107.24      7.07 o
   1  -9   2        0.10        8.03      2.40 o
   2  -9   2       72.24       86.81      5.19 o
   3  -9   2      295.29      320.63      8.58 o
   4  -9   2        9.70        4.16      3.06 o
   5  -9   2        7.33        9.85      4.28 o
   6  -9   2       53.49       48.80      6.06 o
   7  -9   2       72.45       77.32      8.66 o
   8  -9   2        2.11        5.27      6.02 o
   9  -9   2        1.13        2.83      6.40 o
 -10  -8   2        2.19        1.96     11.76 o
  -9  -8   2       11.63       14.09      6.41 o
  -8  -8   2        3.44       -0.72      3.21 o
  -7  -8   2       26.39       30.69      3.64 o
  -6  -8   2        0.83       12.67      2.86 o
  -5  -8   2      605.31      551.08     12.80 o
  -4  -8   2       50.91       57.46      3.30 o
  -3  -8   2      198.98      206.73      5.43 o
  -2  -8   2      374.57      386.40      8.60 o
  -1  -8   2      299.81      275.63      6.86 o
   0  -8   2       31.71       30.23      2.73 o
   1  -8   2      308.99      315.34      7.76 o
   2  -8   2       67.27       65.78      4.32 o
   3  -8   2       80.03       87.54      5.93 o
   4  -8   2       68.97       59.51      4.20 o
   5  -8   2      134.20      134.05      6.21 o
   6  -8   2        0.06       -0.70      3.92 o
   7  -8   2        5.72       -1.00      4.13 o
   8  -8   2       48.69       52.82      6.90 o
   9  -8   2       18.85       14.83      6.66 o
  10  -8   2        4.21        1.30      6.70 o
 -10  -7   2        7.35       14.45     11.76 o
  -9  -7   2        2.42        8.45      4.70 o
  -8  -7   2        7.94        2.93      3.43 o
  -7  -7   2       19.84       31.74      3.53 o
  -6  -7   2      228.93      241.37     10.81 o
  -5  -7   2      558.97      534.92     11.19 o
  -4  -7   2        9.57       14.29      3.44 o
  -3  -7   2      724.48      699.02     11.93 o
  -2  -7   2        1.15        7.87      2.73 o
  -1  -7   2       30.03       48.84      4.24 o
   0  -7   2       13.50       16.16      2.15 o
   1  -7   2      359.76      341.65      7.54 o
   2  -7   2        4.53       10.93      2.68 o
   3  -7   2      984.09      948.80     17.08 o
   4  -7   2        8.45       16.03      3.09 o
   5  -7   2      457.46      468.09     11.74 o
   6  -7   2      340.79      322.65     13.62 o
   7  -7   2       19.97       27.44      5.27 o
   8  -7   2        7.32        9.95      7.11 o
   9  -7   2        0.65        0.96      5.20 o
  10  -7   2        3.61       -2.45      6.80 o
 -10  -6   2       13.86        8.73      7.18 o
  -9  -6   2        1.71       -1.04      4.36 o
  -8  -6   2        0.00        0.44      2.93 o
  -7  -6   2       34.39       39.19      3.75 o
  -6  -6   2      558.65      546.82     12.38 o
  -5  -6   2      370.02      361.80      8.94 o
  -4  -6   2        1.06       19.08      7.96 o
  -3  -6   2      307.41      286.43      6.63 o
  -2  -6   2      476.85      458.74      8.14 o
  -1  -6   2      252.78      297.91      6.57 o
   0  -6   2      550.84      574.07     10.59 o
   1  -6   2     1463.09     1515.45     26.06 o
   2  -6   2      264.66      267.46      7.23 o
   3  -6   2      742.94      730.12     13.52 o
   4  -6   2       70.39       78.47      3.84 o
   5  -6   2       11.20       14.50      2.86 o
   6  -6   2      282.21      322.98     13.98 o
   7  -6   2       45.77       46.41      5.83 o
   8  -6   2       15.51       10.07      4.83 o
   9  -6   2        0.04       -0.74      4.81 o
  10  -6   2        4.70       -5.97      5.97 o
  11  -6   2        0.92       -4.41     12.74 o
 -11  -5   2        3.12       -6.75      6.75 o
 -10  -5   2        0.10       -5.91      7.47 o
  -9  -5   2        0.03        0.46      3.36 o
  -8  -5   2        0.77       -2.94      3.43 o
  -7  -5   2       53.24       54.72      4.03 o
  -6  -5   2      141.47      138.70      5.27 o
  -5  -5   2       23.39       26.19      2.64 o
  -4  -5   2       22.70       28.93      2.48 o
  -3  -5   2       33.72       43.70      2.93 o
  -2  -5   2      853.80      840.15     14.51 o
  -1  -5   2      863.48      790.86     13.41 o
   0  -5   2      607.15      664.52     11.57 o
   1  -5   2      293.70      289.48     15.44 o
   2  -5   2        1.33        7.49      2.68 o
   3  -5   2       84.02      109.56      6.81 o
   4  -5   2      141.40      115.93      4.74 o
   5  -5   2      537.80      531.68     11.92 o
   6  -5   2        0.39        4.50      3.63 o
   7  -5   2      421.49      422.60     15.32 o
   8  -5   2        7.95        8.12      5.53 o
   9  -5   2       21.78       13.06      5.56 o
  10  -5   2       10.59       12.46      6.41 o
  11  -5   2        2.81        1.98      7.34 o
 -11  -4   2        4.68       -3.49      7.50 o
 -10  -4   2       15.71       22.71     10.04 o
  -9  -4   2        1.33        4.19      3.26 o
  -8  -4   2        7.97        8.96      3.21 o
  -7  -4   2       15.05       13.93      2.75 o
  -6  -4   2        8.60       21.21      2.99 o
  -5  -4   2      160.79      174.19      5.35 o
  -4  -4   2      247.04      357.11      8.01 o
  -3  -4   2       24.68       32.85      2.21 o
  -2  -4   2       65.11       76.21      2.86 o
  -1  -4   2        0.61       16.37      2.55 o
   0  -4   2     4046.96     4147.72     57.42 o
   1  -4   2     1948.50     2007.05     39.65 o
   2  -4   2     1686.95     1720.17     33.03 o
   3  -4   2      992.84     1053.85     17.61 o
   4  -4   2        8.48        1.07      1.78 o
   5  -4   2      225.94      240.01      6.63 o
   6  -4   2      102.38      107.86      6.47 o
   7  -4   2      297.66      350.28     12.14 o
   8  -4   2        2.19        3.21      4.38 o
   9  -4   2       20.97       26.76      5.96 o
  10  -4   2        6.66        3.29      5.08 o
  11  -4   2       13.68       15.44      7.53 o
 -11  -3   2        0.91        2.24      7.67 o
 -10  -3   2        8.17       18.22      7.69 o
  -9  -3   2       42.84       54.26      5.74 o
  -8  -3   2       43.83       61.90      4.82 o
  -7  -3   2      280.09      276.98      7.40 o
  -6  -3   2       96.17       95.98      4.67 o
  -5  -3   2      397.04      366.40      8.31 o
  -4  -3   2     2007.62     1941.31     32.88 o
  -3  -3   2      460.58      498.37      8.88 o
  -2  -3   2     3055.34     2880.08     43.10 o
  -1  -3   2     3568.76     3619.31     79.99 o
   0  -3   2     4788.59     4316.70     63.87 o
   1  -3   2      365.91      374.59     14.98 o
   2  -3   2     7569.50     7304.66    107.27 o
   3  -3   2     1128.59     1093.16     17.93 o
   4  -3   2       49.73       31.43      2.10 o
   5  -3   2       24.99       19.08      3.53 o
   6  -3   2       35.17       41.64      4.75 o
   7  -3   2      318.22      294.05     10.83 o
   8  -3   2       65.78       58.63      6.28 o
   9  -3   2        1.34        6.94      4.85 o
  10  -3   2        7.79        0.40      5.01 o
  11  -3   2       23.65       26.27      8.62 o
 -11  -2   2       37.01       52.76     10.82 o
 -10  -2   2        3.58       11.70      7.36 o
  -9  -2   2        3.58       -1.01      2.85 o
  -8  -2   2       24.04       19.20      3.44 o
  -7  -2   2       10.30       12.31      2.27 o
  -6  -2   2        0.15        2.21      1.70 o
  -5  -2   2      131.89      144.33      4.55 o
  -4  -2   2      192.54      263.00      6.21 o
  -3  -2   2     1436.80     1515.36     25.56 o
  -2  -2   2       83.86       72.54      2.39 o
  -1  -2   2     9196.83     9754.21    169.82 o
   0  -2   2       36.08       40.24      1.77 o
   1  -2   2      409.31      439.87      8.75 o
   2  -2   2       50.93       66.60      2.63 o
   3  -2   2     1854.93     1964.45     33.24 o
   4  -2   2        6.98       17.89      2.32 o
   5  -2   2     2056.20     2192.32     38.03 o
   6  -2   2      727.21      735.71     15.67 o
   7  -2   2       68.15       74.54      5.15 o
   8  -2   2       49.48       51.73      4.86 o
   9  -2   2       39.17       46.43      5.40 o
  10  -2   2       92.17       91.34      8.19 o
  11  -2   2       31.60       29.15      7.67 o
 -11  -1   2       59.33       68.99     22.04 o
 -10  -1   2       19.19       29.86      8.64 o
  -9  -1   2       21.28       29.42      4.38 o
  -8  -1   2        5.15        6.28      2.78 o
  -7  -1   2       51.33       54.00      3.53 o
  -6  -1   2      191.57      199.17      5.37 o
  -5  -1   2       35.36       47.52      3.83 o
  -4  -1   2     1160.40     1155.76     18.58 o
  -3  -1   2      194.56      165.68      7.07 o
  -2  -1   2    25821.17    26383.35    384.19 o
  -1  -1   2     4602.05     4040.51     59.51 o
   0  -1   2       17.74       19.61      2.48 o
   1  -1   2     3909.14     3348.42     38.52 o
   2  -1   2     5423.25     5297.44     60.90 o
   3  -1   2      481.39      481.01      8.85 o
   4  -1   2       19.80       49.97      8.33 o
   5  -1   2      134.85      136.01      4.49 o
   6  -1   2       44.61       49.15      4.11 o
   7  -1   2      132.70      123.46      5.94 o
   8  -1   2      842.55      825.45     18.30 o
   9  -1   2        4.27        0.62      3.27 o
  10  -1   2       67.01       65.78      6.33 o
  11  -1   2        9.43       11.98      5.31 o
 -11   0   2        0.00        5.70      7.94 o
 -10   0   2        1.44       -3.79      5.50 o
  -9   0   2        0.19       -0.81      3.29 o
  -8   0   2        0.40        1.40      3.14 o
  -7   0   2        3.87        3.52      2.52 o
  -6   0   2      680.14      817.56     15.81 o
  -5   0   2       30.75       28.89      1.88 o
  -4   0   2      589.15      805.13     12.40 o
  -3   0   2       19.62       21.67      1.15 o
  -2   0   2     9070.83     9795.24    123.78 o
  -1   0   2        3.28       10.81      0.58 o
   0   0   2     3009.26     2872.76     48.89 o
   1   0   2       96.34       91.90      1.65 o
   2   0   2    18228.20    21028.42    308.40 o
   3   0   2       98.45      100.94      3.07 o
   4   0   2      837.34      837.00     15.88 o
   5   0   2        4.80        3.16      1.81 o
   6   0   2      754.84      783.61     16.17 o
   7   0   2        6.40        4.41      2.54 o
   8   0   2       15.06       16.16      3.19 o
   9   0   2        0.30       -0.04      3.48 o
  10   0   2       45.93       43.01      4.98 o
  11   0   2        0.03       -2.87      4.91 o
 -11   1   2       29.45       37.77     10.30 o
 -10   1   2        0.07        2.78      7.00 o
  -9   1   2        0.61       -2.69      4.88 o
  -8   1   2        0.79       -0.95      3.04 o
  -7   1   2       20.31       22.38      3.46 o
  -6   1   2      603.36      623.86     11.79 o
  -5   1   2      253.55      264.35      6.09 o
  -4   1   2      741.19      667.01     11.55 o
  -3   1   2     1248.29     1159.87     19.15 o
  -2   1   2    11266.13    11057.28    161.57 o
  -1   1   2     4000.99     3647.99     58.94 o
   0   1   2     1758.82     1598.16     25.14 o
   1   1   2     2123.07     1778.00     37.87 o
   2   1   2     8319.46     8114.56    110.51 o
   3   1   2     2426.34     2282.48     34.65 o
   4   1   2     5305.67     5122.17     76.44 o
   5   1   2        5.14        8.85      1.62 o
   6   1   2      326.08      293.54      6.91 o
   7   1   2      583.44      541.80     11.79 o
   8   1   2      145.37      132.28      5.93 o
   9   1   2       65.51       67.90      4.62 o
  10   1   2       10.28        2.85      3.80 o
  11   1   2        5.14        8.31      5.20 o
 -11   2   2        3.86        6.81      8.40 o
 -10   2   2        6.82       12.29      9.40 o
  -9   2   2        6.53        7.44      4.71 o
  -8   2   2      133.39      143.90      7.90 o
  -7   2   2        3.56       -3.55      3.55 o
  -6   2   2        0.15       -0.64      4.03 o
  -5   2   2      801.33      984.45     24.53 o
  -4   2   2       36.32       79.44      4.01 o
  -3   2   2     1801.38     1969.86     30.39 o
  -2   2   2     7003.24     7985.08    128.84 o
  -1   2   2     3328.67     3212.44     67.96 o
   0   2   2    11487.95    12682.29    187.16 o
   1   2   2    11398.90    11661.57    171.08 o
   2   2   2       11.64       28.41      1.46 o
   3   2   2      195.49      234.03      5.18 o
   4   2   2       24.82       29.27      2.14 o
   5   2   2       28.12       36.17      2.81 o
   6   2   2      745.10      756.33     13.98 o
   7   2   2      206.87      216.12      7.22 o
   8   2   2       22.34       15.12      3.36 o
   9   2   2       43.34       40.71      4.47 o
  10   2   2        0.02        4.52      3.46 o
  11   2   2        0.89       -4.92      4.92 o
 -11   3   2       23.23       23.55     22.17 o
 -10   3   2       27.16       26.82      7.09 o
  -9   3   2      150.87      164.35      9.31 o
  -8   3   2        3.71        4.22      4.33 o
  -7   3   2        0.30        4.87      3.98 o
  -6   3   2        6.71        6.58      3.42 o
  -5   3   2       49.37       50.84      6.15 o
  -4   3   2      161.92      199.96      6.90 o
  -3   3   2      181.58      161.53      5.67 o
  -2   3   2       12.64       12.95      2.19 o
  -1   3   2     3678.88     3625.70     54.44 o
   0   3   2    10293.96     9912.34    135.51 o
   1   3   2     2584.14     2593.22     34.06 o
   2   3   2      210.69      188.01      4.25 o
   3   3   2     1554.59     1628.35     25.62 o
   4   3   2      513.60      546.60     10.30 o
   5   3   2      421.12      407.78      8.63 o
   6   3   2      125.13      118.58      4.60 o
   7   3   2        2.12       -1.44      2.58 o
   8   3   2       31.49       41.50      4.04 o
   9   3   2       20.26       17.57      3.59 o
  10   3   2        8.28       10.29      3.98 o
  11   3   2        2.79        3.64      5.06 o
 -11   4   2        2.74       18.29      9.13 o
 -10   4   2       13.16       24.37      7.37 o
  -9   4   2        0.54        0.03      4.79 o
  -8   4   2      104.80      119.58      7.68 o
  -7   4   2      219.37      239.50     11.60 o
  -6   4   2      411.70      438.16     10.72 o
  -5   4   2       30.48       31.27      3.98 o
  -4   4   2      173.48      212.17      7.34 o
  -3   4   2       34.86       34.98      3.13 o
  -2   4   2      546.72      653.43     11.47 o
  -1   4   2      672.28      749.83     11.58 o
   0   4   2      438.58      384.81      7.39 o
   1   4   2     1285.01     1335.37     18.30 o
   2   4   2     1614.60     1475.26     23.33 o
   3   4   2      236.80      269.13      6.06 o
   4   4   2       93.02       74.75      3.32 o
   5   4   2      327.14      331.57      7.70 o
   6   4   2       26.84       20.13      2.96 o
   7   4   2       25.54       22.08      3.49 o
   8   4   2       50.76       45.14      4.63 o
   9   4   2        0.16        0.19      3.21 o
  10   4   2       67.55       65.59      6.00 o
  11   4   2       30.13       30.64      6.88 o
 -11   5   2        6.27       20.81      9.55 o
 -10   5   2        2.13        2.72      5.99 o
  -9   5   2        4.87       14.57      5.69 o
  -8   5   2       24.47       23.42      5.29 o
  -7   5   2        8.26        7.24      4.31 o
  -6   5   2       21.72       17.97      4.34 o
  -5   5   2      127.44      125.88      5.72 o
  -4   5   2      207.75      194.97      6.37 o
  -3   5   2      537.79      497.94     10.84 o
  -2   5   2     3441.94     3512.76     53.34 o
  -1   5   2     1021.15      921.76     14.20 o
   0   5   2     3069.55     3213.32     45.21 o
   1   5   2      399.19      369.38      6.38 o
   2   5   2      256.52      248.29      6.90 o
   3   5   2      558.61      484.17     10.53 o
   4   5   2      218.66      198.18      5.53 o
   5   5   2      156.74      153.05      5.07 o
   6   5   2        0.39        0.89      2.10 o
   7   5   2       29.46       18.32      2.94 o
   8   5   2      106.01       85.53      8.53 o
   9   5   2        9.84        7.20      4.10 o
  10   5   2        1.96       -5.10      5.10 o
  11   5   2        1.01       -1.10      5.77 o
 -10   6   2        0.95        1.32      6.56 o
  -9   6   2        9.43        2.57      6.47 o
  -8   6   2        2.32       10.26      5.13 o
  -7   6   2        8.38       -0.69      5.81 o
  -6   6   2      274.51      264.94     10.20 o
  -5   6   2        2.57        1.54      2.80 o
  -4   6   2      387.88      375.67      9.62 o
  -3   6   2       25.17       18.80      2.53 o
  -2   6   2        0.07        3.66      1.75 o
  -1   6   2        2.95       22.39      1.93 o
   0   6   2        8.00        8.88      1.66 o
   1   6   2     1225.81     1208.81     19.91 o
   2   6   2      349.97      417.93      7.89 o
   3   6   2        0.20        6.30      1.69 o
   4   6   2       39.90       33.73      2.82 o
   5   6   2       56.31       48.48      3.45 o
   6   6   2      152.33      134.96      5.37 o
   7   6   2        6.83       -1.24      3.53 o
   8   6   2      121.24      110.84      6.83 o
   9   6   2        2.89        0.08      3.88 o
  10   6   2        4.72        7.93      5.51 o
 -10   7   2       31.76       22.94      7.74 o
  -9   7   2        7.20        0.95      5.76 o
  -8   7   2       17.05       18.49      5.55 o
  -7   7   2       55.78       70.95      6.71 o
  -6   7   2       22.08       30.20      4.99 o
  -5   7   2      180.52      176.01      6.97 o
  -4   7   2       31.00       33.18      3.67 o
  -3   7   2      402.07      374.11      8.84 o
  -2   7   2      100.71      108.59      4.09 o
  -1   7   2      104.18      116.36      5.44 o
   0   7   2      262.93      275.52      6.63 o
   1   7   2     1789.70     1749.51     28.21 o
   2   7   2      829.50      813.78     13.53 o
   3   7   2      159.21      152.17      4.63 o
   4   7   2        0.90        4.31      1.95 o
   5   7   2       12.58        8.95      2.58 o
   6   7   2      139.85      129.54      5.44 o
   7   7   2      199.16      201.52      6.91 o
   8   7   2       28.11       31.67      4.80 o
   9   7   2        8.91       14.60      4.68 o
  10   7   2        2.75       -4.48      8.62 o
 -10   8   2       48.60       68.94      9.91 o
  -9   8   2       23.83       20.01      6.29 o
  -8   8   2        0.78        2.24      5.08 o
  -7   8   2        1.21       -3.07      5.27 o
  -6   8   2       30.61       20.44      5.13 o
  -5   8   2        1.06        1.02      3.30 o
  -4   8   2        2.36        1.45      3.06 o
  -3   8   2       95.61      101.66      5.11 o
  -2   8   2        1.07        1.76      2.14 o
  -1   8   2        0.12        7.18      2.13 o
   0   8   2       75.09       74.82      3.79 o
   1   8   2     1701.67     1674.22     27.53 o
   2   8   2       23.62       20.64      2.69 o
   3   8   2        3.14        8.66      2.22 o
   4   8   2       13.74       12.12      2.50 o
   5   8   2       14.22       10.66      2.58 o
   6   8   2      135.35      125.32      5.60 o
   7   8   2       57.43       57.27      4.92 o
   8   8   2       26.27       25.87      4.81 o
   9   8   2        5.84        5.57      6.42 o
  -9   9   2       16.55       10.35      7.19 o
  -8   9   2        4.51       -2.93      5.10 o
  -7   9   2        0.42       -2.20      4.46 o
  -6   9   2       10.57        5.37      4.52 o
  -5   9   2        0.27        4.71      3.53 o
  -4   9   2        1.52       -2.89      2.89 o
  -3   9   2      221.44      242.19      9.47 o
  -2   9   2       15.01       11.74      3.31 o
  -1   9   2        2.05        2.80      3.27 o
   0   9   2       91.13       96.84      5.12 o
   1   9   2      128.38      125.50      5.78 o
   2   9   2       14.32       15.80      3.34 o
   3   9   2       82.66      103.47      4.88 o
   4   9   2       95.31       95.29      4.91 o
   5   9   2      675.99      700.28     14.60 o
   6   9   2        2.72       -1.61      2.50 o
   7   9   2        9.39       15.04      4.12 o
   8   9   2        9.90        7.54      6.10 o
   9   9   2        0.88        2.49      6.59 o
  -9  10   2        0.64        0.50     10.65 o
  -8  10   2        7.91       11.21      8.99 o
  -7  10   2        0.92        4.95      6.50 o
  -6  10   2        9.23        7.79      5.91 o
  -5  10   2       32.18       29.31      7.04 o
  -4  10   2      130.15      125.40      7.68 o
  -3  10   2       13.56       21.10      4.75 o
  -2  10   2       24.33       22.56      4.60 o
  -1  10   2      191.57      189.03      8.57 o
   0  10   2      301.33      294.56      9.19 o
   1  10   2      598.76      585.97     13.98 o
   2  10   2       11.88        9.62      3.64 o
   3  10   2        0.06        1.63      3.00 o
   4  10   2       54.92       55.64      4.31 o
   5  10   2        6.40        1.83      3.18 o
   6  10   2       10.74        2.27      3.08 o
   7  10   2        7.73        5.22      4.06 o
   8  10   2        1.83        2.69      8.57 o
  -8  11   2        2.58       -4.25     11.27 o
  -7  11   2       59.06       69.91     12.11 o
  -6  11   2        1.03       -0.75      7.73 o
  -5  11   2      116.24      128.27     12.68 o
  -4  11   2        2.04       -1.51      4.49 o
  -3  11   2       70.40       70.43      7.11 o
  -2  11   2       46.63       39.02      5.34 o
  -1  11   2        5.81       -3.71      3.71 o
   0  11   2      109.67      120.31      6.32 o
   1  11   2       89.54      105.59      6.13 o
   2  11   2      149.72      152.85      7.03 o
   3  11   2       48.56       55.15      4.96 o
   4  11   2       16.44       23.00      4.01 o
   5  11   2      108.83      102.16      6.08 o
   6  11   2        0.52       -0.03      4.49 o
   7  11   2       19.39       14.69     10.16 o
   8  11   2       25.69       27.19     10.53 o
  -7  12   2        1.05       -2.28      8.39 o
  -6  12   2        3.25       -2.17      7.70 o
  -5  12   2        8.09       10.56      5.97 o
  -4  12   2        0.13       -4.21      4.21 o
  -3  12   2       68.72       72.46      6.98 o
  -2  12   2        6.12        4.37      4.30 o
  -1  12   2        6.91       -1.82      4.91 o
   0  12   2       32.36       24.18      4.75 o
   1  12   2        1.32       -0.48      3.05 o
   2  12   2        1.19        1.83      3.25 o
   3  12   2      200.14      203.35      9.57 o
   4  12   2      102.86       97.11      8.38 o
   5  12   2       19.14       18.49      6.67 o
   6  12   2       48.88       55.44      8.81 o
   7  12   2       34.40       39.08      8.92 o
  -6  13   2        0.10       -2.70      8.23 o
  -5  13   2        5.80        8.46     12.86 o
  -4  13   2        1.58        1.41      5.55 o
  -3  13   2        1.38       -4.84      4.84 o
  -2  13   2        3.77       -4.88      4.88 o
  -1  13   2        8.34        3.89      5.04 o
   0  13   2        1.62       -4.75      4.75 o
   1  13   2       38.32       49.52      6.95 o
   2  13   2       28.00       30.98      5.97 o
   3  13   2        9.33       20.29     10.04 o
   4  13   2       29.14       11.51      6.84 o
   5  13   2       85.12       67.51     19.23 o
   6  13   2        9.20        5.39      6.69 o
  -5  14   2       17.40       11.79      9.68 o
  -4  14   2        0.30       -6.13      6.13 o
  -3  14   2       22.56       20.25      6.82 o
  -2  14   2       11.03        3.18      7.97 o
  -1  14   2        3.97        6.35      5.83 o
   0  14   2       53.65       76.63     25.72 o
   1  14   2       18.48       37.45     11.14 o
   2  14   2        0.42       -0.08      6.31 o
   3  14   2       11.27        4.09      6.49 o
   4  14   2        0.71       -5.41      6.86 o
  -3  15   2        0.13       -6.92      7.74 o
  -2  15   2       13.97        9.67      7.67 o
  -1  15   2        9.05        5.93      7.35 o
   0  15   2        3.32        7.05      7.44 o
   1  15   2       15.38       15.63     14.57 o
   2  15   2        5.49        1.67      6.75 o
  -4 -15   3        0.23        8.08      8.82 o
  -3 -15   3       29.39       30.08     15.31 o
  -2 -15   3        9.68       18.91      7.64 o
  -1 -15   3        6.06       11.88      6.93 o
   0 -15   3        0.33       -6.28      6.28 o
   1 -15   3        0.03        1.47      7.50 o
   2 -15   3       12.34        6.86      7.96 o
   3 -15   3        0.19       -6.61      6.75 o
   4 -15   3        0.02       -4.90     10.78 o
  -5 -14   3       23.67       22.90      7.71 o
  -4 -14   3        3.06       -3.92      5.89 o
  -3 -14   3       18.13        6.98      6.41 o
  -2 -14   3        0.29       -4.12      5.64 o
  -1 -14   3       11.70        6.59      6.57 o
   0 -14   3       14.23       15.31      7.19 o
   1 -14   3        0.94        2.87      6.49 o
   2 -14   3        2.11       -7.37      9.18 o
   3 -14   3       22.06       27.89      8.39 o
   4 -14   3       10.10       11.02     11.76 o
   5 -14   3        6.39        1.47     11.27 o
  -6 -13   3        0.21        1.13      5.71 o
  -5 -13   3       21.30       21.83      6.97 o
  -4 -13   3        2.90        1.83      4.50 o
  -3 -13   3        1.67       -0.38      4.06 o
  -2 -13   3       54.36       56.43      7.25 o
  -1 -13   3      105.93      125.13      9.28 o
   0 -13   3        2.07       -2.86      5.52 o
   1 -13   3      156.97      151.66     14.31 o
   2 -13   3        8.65        2.69      6.29 o
   3 -13   3        1.11       -4.96      6.10 o
   4 -13   3       34.43       21.69      6.34 o
   5 -13   3        8.93        7.74      8.31 o
   6 -13   3        0.09       -6.28      8.04 o
  -7 -12   3        3.52        1.25      8.82 o
  -6 -12   3        0.02        1.85      4.44 o
  -5 -12   3       14.21       13.13      4.79 o
  -4 -12   3       54.10       49.17      5.54 o
  -3 -12   3       55.16       53.74      7.50 o
  -2 -12   3       41.33       35.06      5.89 o
  -1 -12   3        0.01       -2.83      4.10 o
   0 -12   3       17.48        8.40      4.64 o
   1 -12   3       68.07       55.90      6.88 o
   2 -12   3       10.15       14.98      3.63 o
   3 -12   3      192.68      214.33      7.89 o
   4 -12   3        8.83        7.77      3.58 o
   5 -12   3        5.08        7.81      5.32 o
   6 -12   3       20.20       22.02      6.64 o
   7 -12   3        5.40        2.01      6.23 o
  -8 -11   3       19.95       21.77      7.09 o
  -7 -11   3        1.06       -2.23      3.96 o
  -6 -11   3        0.01        1.59      3.61 o
  -5 -11   3       21.78       34.82      4.54 o
  -4 -11   3       29.87       23.33      4.72 o
  -3 -11   3       28.66       46.37      4.57 o
  -2 -11   3       13.75        9.11      3.30 o
  -1 -11   3      285.66      283.09      9.04 o
   0 -11   3        0.84       -2.29      2.86 o
   1 -11   3      253.35      294.53     14.96 o
   2 -11   3       35.71       34.26      4.56 o
   3 -11   3       23.64       38.51      4.44 o
   4 -11   3       11.05       18.10      3.74 o
   5 -11   3       11.37       20.07      5.33 o
   6 -11   3        4.25       -3.61      5.36 o
   7 -11   3        2.16        4.05      6.07 o
   8 -11   3        7.89        7.44      7.64 o
  -9 -10   3       40.55       47.52     14.45 o
  -8 -10   3        4.63       12.66      5.19 o
  -7 -10   3       13.77       19.66      5.34 o
  -6 -10   3       11.94        8.67      3.51 o
  -5 -10   3      133.67      146.52      7.55 o
  -4 -10   3      103.11      114.18      5.95 o
  -3 -10   3        4.59        4.54      2.88 o
  -2 -10   3        5.33        8.12      2.89 o
  -1 -10   3      563.41      559.40     11.88 o
   0 -10   3      855.08      826.07     15.92 o
   1 -10   3      157.27      192.77     18.70 o
   2 -10   3      172.40      184.19      7.49 o
   3 -10   3       99.87      114.96      6.64 o
   4 -10   3      450.34      453.41     11.22 o
   5 -10   3        0.04        6.35      4.53 o
   6 -10   3      124.43      146.10      9.09 o
   7 -10   3        6.40        8.63      5.52 o
   8 -10   3       10.71       25.53      7.26 o
   9 -10   3       29.28       32.93      8.29 o
  -9  -9   3        0.39       -7.10      9.31 o
  -8  -9   3       12.31       14.88      5.02 o
  -7  -9   3       75.06       88.69      6.12 o
  -6  -9   3       84.39       80.44      5.32 o
  -5  -9   3        3.67       15.05      3.40 o
  -4  -9   3        9.70        8.95      2.70 o
  -3  -9   3      380.57      390.21      9.15 o
  -2  -9   3       73.10       71.75      3.96 o
  -1  -9   3        5.26        4.77      2.33 o
   0  -9   3      110.26      110.28      4.64 o
   1  -9   3      327.27      315.40      8.75 o
   2  -9   3     1265.62     1224.13     23.95 o
   3  -9   3       40.50       47.94      4.07 o
   4  -9   3      231.63      247.11      7.69 o
   5  -9   3        3.06        1.80      4.14 o
   6  -9   3       13.97       13.94      4.96 o
   7  -9   3        4.78        5.81      4.99 o
   8  -9   3        3.90        9.82      6.47 o
   9  -9   3        4.45       -6.16      6.16 o
 -10  -8   3        1.05        5.88     11.51 o
  -9  -8   3        4.22        4.41     10.29 o
  -8  -8   3       65.44       53.89      5.35 o
  -7  -8   3      102.85      121.71      6.22 o
  -6  -8   3      104.40      100.53      4.88 o
  -5  -8   3        9.48       19.72      3.78 o
  -4  -8   3       41.50       64.46      5.49 o
  -3  -8   3      193.64      196.53      6.98 o
  -2  -8   3      164.67      174.97      5.40 o
  -1  -8   3      162.12      166.04      5.23 o
   0  -8   3        9.11        6.12      2.14 o
   1  -8   3        2.13        1.96      3.12 o
   2  -8   3      207.47      192.90      6.84 o
   3  -8   3      254.34      246.58      7.20 o
   4  -8   3        2.60        3.03      2.74 o
   5  -8   3      601.10      558.25     15.91 o
   6  -8   3       40.10       36.56      5.55 o
   7  -8   3       15.48        7.20      4.70 o
   8  -8   3       18.02        6.48      7.71 o
   9  -8   3       14.31       23.57      7.32 o
  10  -8   3       13.59       14.86      7.37 o
 -10  -7   3        0.00       -9.06      9.06 o
  -9  -7   3       18.46       23.27     11.51 o
  -8  -7   3       50.65       51.57      4.58 o
  -7  -7   3      227.67      220.26      7.56 o
  -6  -7   3      132.27      113.38      8.32 o
  -5  -7   3       50.68       51.89      3.74 o
  -4  -7   3      207.78      221.12      6.75 o
  -3  -7   3      959.27      977.71     15.64 o
  -2  -7   3      211.76      221.32      5.70 o
  -1  -7   3      597.54      658.73     12.17 o
   0  -7   3        1.29        2.64      1.76 o
   1  -7   3       55.82       61.84      5.66 o
   2  -7   3      273.03      297.76      8.15 o
   3  -7   3      118.55      133.77      5.61 o
   4  -7   3      177.68      195.31      6.22 o
   5  -7   3      278.55      306.13     16.37 o
   6  -7   3       39.83       41.88      5.48 o
   7  -7   3       35.67       23.39      5.15 o
   8  -7   3        4.19        0.94      4.68 o
   9  -7   3        2.78       -5.68      5.68 o
  10  -7   3        8.69       -3.20      6.42 o
 -11  -6   3        0.27        9.06     12.98 o
 -10  -6   3       14.74       16.90     12.98 o
  -9  -6   3       64.76       62.16     10.53 o
  -8  -6   3        7.84        7.26      5.13 o
  -7  -6   3       94.96       96.15      4.98 o
  -6  -6   3        5.26       20.17      2.87 o
  -5  -6   3      131.58      154.36      5.43 o
  -4  -6   3     1185.87     1068.78     19.83 o
  -3  -6   3      230.29      249.00      6.41 o
  -2  -6   3       50.08       42.01      2.32 o
  -1  -6   3       94.92       65.37      2.91 o
   0  -6   3      619.75      618.57     11.23 o
   1  -6   3      815.98      790.67     15.17 o
   2  -6   3      205.83      206.38      6.34 o
   3  -6   3        6.09        5.60      2.06 o
   4  -6   3       85.05       98.37      4.29 o
   5  -6   3       53.85       62.58      3.99 o
   6  -6   3      232.50      225.06      9.51 o
   7  -6   3       38.90       38.68      5.66 o
   8  -6   3        0.00       -4.01      4.01 o
   9  -6   3        0.11        0.58      4.88 o
  10  -6   3        1.21        1.61      6.41 o
 -11  -5   3        5.08        3.45      7.69 o
 -10  -5   3       28.69       28.91      8.64 o
  -9  -5   3        3.37       -0.55      6.41 o
  -8  -5   3       22.41       30.87      4.16 o
  -7  -5   3       18.57       16.93      2.94 o
  -6  -5   3        0.05        4.46      2.09 o
  -5  -5   3      159.28      169.73      6.20 o
  -4  -5   3       87.18      129.70     10.04 o
  -3  -5   3      406.49      432.57      9.09 o
  -2  -5   3     1886.79     1899.43     29.20 o
  -1  -5   3        5.56        4.01      2.06 o
   0  -5   3     1354.35     1293.54     20.68 o
   1  -5   3     3057.79     2818.84     51.44 o
   2  -5   3      570.66      542.41     11.34 o
   3  -5   3     1259.81     1211.03     20.25 o
   4  -5   3      581.97      605.08     11.82 o
   5  -5   3       14.68       20.92      3.12 o
   6  -5   3       13.16       15.74      4.45 o
   7  -5   3       11.87       16.30      4.55 o
   8  -5   3        6.87        2.81      4.63 o
   9  -5   3        1.01        5.66      4.88 o
  10  -5   3        6.13       -4.21      5.86 o
  11  -5   3        0.02        2.29      9.66 o
 -11  -4   3       25.79       21.68      8.92 o
 -10  -4   3        2.41        5.38      6.97 o
  -9  -4   3       16.65       15.12      6.90 o
  -8  -4   3       74.40       82.18      4.98 o
  -7  -4   3        1.24        8.84      2.50 o
  -6  -4   3      622.12      638.43     15.55 o
  -5  -4   3      131.19      146.46      4.89 o
  -4  -4   3      838.83      799.12     15.00 o
  -3  -4   3      162.51      191.18      4.96 o
  -2  -4   3      606.06      607.94     10.41 o
  -1  -4   3     1868.70     1936.38     29.69 o
   0  -4   3      170.29      182.66      6.74 o
   1  -4   3        0.82        6.96      2.44 o
   2  -4   3     1761.33     1771.60     30.40 o
   3  -4   3        3.32        5.71      1.69 o
   4  -4   3      865.12      943.74     16.47 o
   5  -4   3      738.12      738.88     17.86 o
   6  -4   3      606.70      618.72     16.40 o
   7  -4   3      125.47      115.75      7.37 o
   8  -4   3       48.25       29.26      5.59 o
   9  -4   3       23.10       33.17      6.25 o
  10  -4   3        3.88       -4.86      5.07 o
  11  -4   3       31.72       25.12      8.08 o
 -11  -3   3        0.25        6.24      8.12 o
 -10  -3   3       14.33       20.95     12.37 o
  -9  -3   3      149.01      138.95      8.61 o
  -8  -3   3        8.40        5.54      2.94 o
  -7  -3   3       21.88       20.70      2.62 o
  -6  -3   3      104.61       99.21      4.19 o
  -5  -3   3       80.25       82.36      3.51 o
  -4  -3   3       36.97       38.09      3.32 o
  -3  -3   3      385.96      347.10      7.22 o
  -2  -3   3     1005.36      953.52     16.50 o
  -1  -3   3     9293.05     8816.50    119.39 o
   0  -3   3      143.12      179.50      8.24 o
   1  -3   3     5617.63     5666.25     99.37 o
   2  -3   3      640.05      703.52     12.05 o
   3  -3   3      484.04      485.07      8.77 o
   4  -3   3      135.14      119.09      5.47 o
   5  -3   3        4.27        7.99      2.50 o
   6  -3   3      223.90      209.74      8.04 o
   7  -3   3      132.08      126.46      6.38 o
   8  -3   3       14.02       15.67      4.76 o
   9  -3   3        0.62       -2.65      4.58 o
  10  -3   3        8.96       10.12      5.88 o
  11  -3   3       10.17       19.50      7.76 o
 -11  -2   3        1.19       -7.09      7.09 o
 -10  -2   3       15.47       19.18     23.51 o
  -9  -2   3        2.54        5.16      3.63 o
  -8  -2   3      204.47      219.94      7.77 o
  -7  -2   3        0.55        0.86      1.89 o
  -6  -2   3        1.92       -1.53      1.53 o
  -5  -2   3      988.08     1076.98     19.53 o
  -4  -2   3      171.86      220.76      4.91 o
  -3  -2   3     1428.33     1546.81     23.81 o
  -2  -2   3     7526.29     8108.52    118.70 o
  -1  -2   3     2056.74     2029.82     33.33 o
   0  -2   3    13846.10    14708.62    261.40 o
   1  -2   3    10067.22    10858.63    174.57 o
   2  -2   3      286.30      284.97      4.39 o
   3  -2   3      645.69      656.69     10.68 o
   4  -2   3        1.14        4.65      2.16 o
   5  -2   3        0.95        3.95      2.21 o
   6  -2   3      723.78      733.78     15.71 o
   7  -2   3      359.22      361.61      9.21 o
   8  -2   3        5.80       -2.83      2.83 o
   9  -2   3       30.06       31.97      5.79 o
  10  -2   3        1.80       -3.00      3.78 o
  11  -2   3        0.03       -4.59      6.41 o
 -11  -1   3        1.62        3.43      7.71 o
 -10  -1   3       12.03       10.14      7.50 o
  -9  -1   3        0.45       -0.74      3.17 o
  -8  -1   3       13.00        7.11      3.35 o
  -7  -1   3       22.64       25.17      2.40 o
  -6  -1   3     1224.82     1220.88     20.44 o
  -5  -1   3      449.34      462.77      8.86 o
  -4  -1   3      573.71      638.94     10.19 o
  -3  -1   3     3016.09     2903.67     40.24 o
  -2  -1   3      625.57      634.46     10.07 o
  -1  -1   3      176.65      175.53      4.19 o
   0  -1   3     6296.75     5681.93    107.01 o
   1  -1   3      315.09      249.77      3.41 o
   2  -1   3        8.49       31.26      2.69 o
   3  -1   3      699.67      741.17     13.92 o
   4  -1   3     3357.64     3247.36     49.97 o
   5  -1   3       15.19       12.98      2.01 o
   6  -1   3       15.19       16.28      2.50 o
   7  -1   3      935.61      878.80     16.97 o
   8  -1   3      103.17      136.28      6.51 o
   9  -1   3      150.75      157.39      6.92 o
  10  -1   3        2.42        6.31      4.20 o
  11  -1   3        0.51       -4.75      4.75 o
 -11   0   3        0.41       10.20     14.82 o
 -10   0   3       17.74       13.07      8.02 o
  -9   0   3        0.40        3.41      3.39 o
  -8   0   3      425.30      448.13     11.65 o
  -7   0   3        0.24        1.17      2.46 o
  -6   0   3       41.46       47.44      3.49 o
  -5   0   3       61.13       57.31      2.71 o
  -4   0   3     1241.32     1404.48     20.43 o
  -3   0   3        0.87        1.44      0.87 o
  -2   0   3     1095.11     1249.98     17.68 o
  -1   0   3        0.00        6.61      0.73 o
   0   0   3     1104.69     1071.94     16.11 o
   1   0   3       63.17       64.34      1.70 o
   2   0   3    20866.63    23285.21    317.06 o
   3   0   3       14.47       11.63      1.44 o
   4   0   3        8.66       10.12      5.34 o
   5   0   3       45.65       43.09      3.05 o
   6   0   3       28.51       37.85      3.08 o
   7   0   3        2.11        1.03      2.57 o
   8   0   3       79.00       65.44      5.16 o
   9   0   3        0.37       -3.13      3.13 o
  10   0   3        5.34        6.12      4.24 o
  11   0   3        0.04       -2.83      4.71 o
 -11   1   3       12.03       11.78      8.73 o
 -10   1   3        0.01        2.18      8.69 o
  -9   1   3        3.53       10.10      4.76 o
  -8   1   3       30.17       26.55      5.03 o
  -7   1   3       43.90       55.63      6.40 o
  -6   1   3       14.40       22.96      2.75 o
  -5   1   3       34.68       39.84      2.85 o
  -4   1   3     2804.08     2791.52     42.58 o
  -3   1   3     5641.47     5587.25     82.58 o
  -2   1   3      292.59      344.09      7.44 o
  -1   1   3      165.05      110.50      2.50 o
   0   1   3     9528.30     8591.82    127.04 o
   1   1   3      547.43      561.05      9.73 o
   2   1   3     6140.49     5845.26     80.62 o
   3   1   3     1537.03     1473.77     23.08 o
   4   1   3      550.15      499.59      9.37 o
   5   1   3      254.70      254.97      5.60 o
   6   1   3      518.59      472.37     10.27 o
   7   1   3      683.73      639.58     13.38 o
   8   1   3      488.44      456.99     11.17 o
   9   1   3       79.31       80.12      4.96 o
  10   1   3        3.62        3.82      3.56 o
  11   1   3        2.96        3.25      4.97 o
 -11   2   3        8.55       12.60     12.86 o
 -10   2   3        0.32       -1.53      7.19 o
  -9   2   3        2.64        1.29      4.53 o
  -8   2   3       52.34       84.36      6.59 o
  -7   2   3       89.25       80.70      5.98 o
  -6   2   3      154.70      152.18      5.57 o
  -5   2   3      793.59      946.77     17.99 o
  -4   2   3     1366.73     1549.65     27.01 o
  -3   2   3       57.21       84.43      2.96 o
  -2   2   3     3120.89     3184.97     52.26 o
  -1   2   3    11693.48    13249.18    237.52 o
   0   2   3     6918.77     6849.47     93.91 o
   1   2   3       65.33       95.15      4.59 o
   2   2   3      278.47      275.28      5.14 o
   3   2   3      167.59      145.25      3.89 o
   4   2   3      121.56      154.75      4.67 o
   5   2   3       48.86       72.42      3.25 o
   6   2   3       37.69       36.96      2.90 o
   7   2   3      329.50      344.79      9.01 o
   8   2   3       72.03       81.70      9.11 o
   9   2   3       56.44       43.53      4.50 o
  10   2   3       18.41       18.35      4.17 o
  11   2   3        2.83        2.61      5.76 o
 -11   3   3       57.64       59.85     11.35 o
 -10   3   3      119.16      132.52     13.56 o
  -9   3   3       60.77       51.53      6.41 o
  -8   3   3        0.66       -4.00      4.00 o
  -7   3   3       45.19       40.00      5.14 o
  -6   3   3      126.98      128.14      6.50 o
  -5   3   3        0.74       -0.30      2.57 o
  -4   3   3      531.43      563.46     13.43 o
  -3   3   3      385.66      350.62      8.98 o
  -2   3   3      390.78      380.62      9.36 o
  -1   3   3     2313.63     2154.12     36.30 o
   0   3   3      188.73      181.31      6.45 o
   1   3   3       78.36       57.37      2.23 o
   2   3   3     1519.39     1411.65     22.23 o
   3   3   3     1037.30     1019.69     16.88 o
   4   3   3     2285.23     2321.88     36.22 o
   5   3   3       24.55       30.75      2.60 o
   6   3   3      104.39       97.87      4.24 o
   7   3   3      190.79      185.76      7.07 o
   8   3   3      113.27      124.11      5.91 o
   9   3   3        4.58        6.87      3.56 o
  10   3   3        6.19        2.56      3.97 o
  11   3   3        4.16        4.99      5.34 o
 -11   4   3        5.27       -3.78     12.25 o
 -10   4   3       48.95       53.29     10.35 o
  -9   4   3        2.85        7.72      4.82 o
  -8   4   3        0.13       -2.89      4.11 o
  -7   4   3      286.25      267.00     10.26 o
  -6   4   3       15.66        9.58      3.84 o
  -5   4   3      139.33      139.29      6.47 o
  -4   4   3       17.52       21.88      3.19 o
  -3   4   3      275.74      246.19      7.45 o
  -2   4   3      925.43      952.70     19.51 o
  -1   4   3      597.27      553.35     12.92 o
   0   4   3      274.02      364.49      8.13 o
   1   4   3       16.94       24.54      1.74 o
   2   4   3      662.38      618.63     10.97 o
   3   4   3      645.43      677.34     12.16 o
   4   4   3      638.44      591.51     11.21 o
   5   4   3       45.10       50.00      4.51 o
   6   4   3       34.79       35.32      3.65 o
   7   4   3        4.70        1.27      2.72 o
   8   4   3        1.41        5.72      3.15 o
   9   4   3        0.03       -0.10      3.68 o
  10   4   3        8.36       15.94      5.67 o
  11   4   3        0.01       -4.78      5.40 o
 -11   5   3        5.24       -8.29      8.29 o
 -10   5   3       22.83       13.53      8.57 o
  -9   5   3        5.20        1.12      4.94 o
  -8   5   3       25.43       17.09      5.10 o
  -7   5   3        3.90        7.38      4.12 o
  -6   5   3      116.77      133.06      6.07 o
  -5   5   3      108.01       98.17      4.80 o
  -4   5   3       61.92       79.99      4.21 o
  -3   5   3      795.17      767.72     15.13 o
  -2   5   3     2212.44     2251.45     35.09 o
  -1   5   3     1350.90     1228.39     19.96 o
   0   5   3      514.37      673.75     31.33 o
   1   5   3      619.94      603.22     10.33 o
   2   5   3      237.89      262.14      5.93 o
   3   5   3      155.10      142.05      4.40 o
   4   5   3       25.27       21.44      2.94 o
   5   5   3      109.70      119.96      4.64 o
   6   5   3       34.49       39.02      3.36 o
   7   5   3        7.27        6.00      2.93 o
   8   5   3        2.97        5.44      3.21 o
   9   5   3        5.78        7.86      5.12 o
  10   5   3       15.60        8.74      7.98 o
 -10   6   3       27.86       20.52      8.92 o
  -9   6   3      116.92      119.42      8.83 o
  -8   6   3        3.47        0.61      4.47 o
  -7   6   3       98.11      101.02      7.24 o
  -6   6   3        4.66       -0.65      3.79 o
  -5   6   3      174.78      159.64      6.41 o
  -4   6   3       14.47       15.92      3.02 o
  -3   6   3      898.19      939.65     16.61 o
  -2   6   3       16.71       17.46      2.17 o
  -1   6   3       92.13      130.13      3.92 o
   0   6   3     2350.62     2202.49     34.38 o
   1   6   3      235.66      235.48      5.69 o
   2   6   3     2389.50     2317.55     33.57 o
   3   6   3      195.84      237.22      5.66 o
   4   6   3      284.22      274.80      7.00 o
   5   6   3        9.79       12.79      3.19 o
   6   6   3        2.74        5.54      2.53 o
   7   6   3       44.13       48.19      4.70 o
   8   6   3        7.05        7.59      3.87 o
   9   6   3       92.38       98.21      7.31 o
  10   6   3        1.01       -0.52      5.24 o
 -10   7   3        5.21        5.77      8.99 o
  -9   7   3        1.54       -1.74      5.27 o
  -8   7   3        1.86       -4.15      4.55 o
  -7   7   3       41.32       59.88      6.45 o
  -6   7   3      229.43      220.15      9.60 o
  -5   7   3       99.13      109.16      5.65 o
  -4   7   3        3.80        1.13      3.19 o
  -3   7   3       19.22       12.32      2.77 o
  -2   7   3      300.62      277.35      7.60 o
  -1   7   3       58.01       74.45      4.13 o
   0   7   3       85.79       77.85      3.45 o
   1   7   3      532.01      536.72     12.86 o
   2   7   3       19.08       17.35      2.08 o
   3   7   3      247.61      240.19      5.95 o
   4   7   3      437.17      423.43      8.75 o
   5   7   3        7.14        6.80      2.55 o
   6   7   3       84.02       72.22      4.49 o
   7   7   3        7.42        9.28      3.05 o
   8   7   3       75.40       63.89      7.28 o
   9   7   3       17.77       27.44      6.36 o
  10   7   3       36.69       51.05      7.79 o
 -10   8   3        1.98        0.44      8.91 o
  -9   8   3        9.03        5.42      5.66 o
  -8   8   3        2.32       -1.62      6.72 o
  -7   8   3        2.36        0.66      4.56 o
  -6   8   3       54.81       50.85      5.80 o
  -5   8   3      100.28       96.75      5.64 o
  -4   8   3        1.50       -0.93      2.94 o
  -3   8   3      273.51      307.53      8.85 o
  -2   8   3      100.28      103.02      4.89 o
  -1   8   3       79.81       84.83      4.47 o
   0   8   3      115.91      104.01      4.98 o
   1   8   3       25.30       35.22      5.64 o
   2   8   3       40.57       32.60      3.48 o
   3   8   3       50.30       56.17      3.80 o
   4   8   3      390.90      361.01      8.97 o
   5   8   3      110.99      131.09      5.48 o
   6   8   3       80.89       79.66      5.33 o
   7   8   3       45.76       54.51      5.47 o
   8   8   3       16.77       26.19     10.28 o
   9   8   3       67.15       62.40      9.38 o
  -9   9   3        0.01       -6.46      6.46 o
  -8   9   3        1.76       -3.92      5.09 o
  -7   9   3        3.60       -0.74      4.76 o
  -6   9   3      109.22      108.63      8.49 o
  -5   9   3        1.72        2.36      3.23 o
  -4   9   3        2.06        3.18      3.70 o
  -3   9   3       20.33       13.92      4.12 o
  -2   9   3       97.97       96.53      7.92 o
  -1   9   3      129.55      121.29      6.59 o
   0   9   3       10.13        7.70      2.86 o
   1   9   3        1.53        3.59      2.88 o
   2   9   3       22.71       22.69      6.21 o
   3   9   3      106.26       89.63      5.28 o
   4   9   3      319.36      294.69      8.30 o
   5   9   3      158.86      182.15      6.74 o
   6   9   3       18.35       21.11      3.79 o
   7   9   3       33.26       47.43      5.55 o
   8   9   3       70.33       61.55      9.06 o
   9   9   3        0.59       -3.71      5.98 o
  -9  10   3        7.17        2.10      8.92 o
  -8  10   3       10.77        4.76      8.31 o
  -7  10   3       17.58       21.23      7.25 o
  -6  10   3       37.88       37.63      7.34 o
  -5  10   3       12.48        9.54      4.80 o
  -4  10   3       20.54       27.21      5.08 o
  -3  10   3      387.94      344.49     15.92 o
  -2  10   3        0.02       -4.98      4.98 o
  -1  10   3      196.89      174.60      8.33 o
   0  10   3      139.09      121.33      6.10 o
   1  10   3      127.55      117.72      6.15 o
   2  10   3      398.58      393.16     11.01 o
   3  10   3        1.04       -0.43      2.84 o
   4  10   3       48.37       47.63      4.15 o
   5  10   3       60.71       53.34      4.53 o
   6  10   3        8.35        9.33      3.53 o
   7  10   3        7.28        4.83      3.91 o
   8  10   3        0.48       -0.50      4.82 o
  -8  11   3        3.05        7.34      8.99 o
  -7  11   3        4.38        3.04      9.31 o
  -6  11   3        0.31       -3.98      5.77 o
  -5  11   3       64.15       74.39      7.17 o
  -4  11   3       16.34       18.23      5.18 o
  -3  11   3       12.56       13.76      4.73 o
  -2  11   3        7.60        2.11      4.81 o
  -1  11   3        6.80       13.57      4.32 o
   0  11   3       42.86       48.96      4.86 o
   1  11   3      114.20      121.62      7.78 o
   2  11   3       10.71        9.49      3.48 o
   3  11   3       52.04       58.45      5.10 o
   4  11   3       64.60       76.06      5.81 o
   5  11   3       80.77       80.47      5.69 o
   6  11   3        3.42       -1.91      3.64 o
   7  11   3        0.32       -1.82      5.61 o
  -7  12   3        0.76        6.87      9.10 o
  -6  12   3        1.72        2.57     11.27 o
  -5  12   3        0.01       -3.51      5.67 o
  -4  12   3        1.37        1.78      4.70 o
  -3  12   3       15.70       13.70      4.97 o
  -2  12   3       16.20       15.25      4.89 o
  -1  12   3        9.77        8.56      4.46 o
   0  12   3       31.04       38.96      5.40 o
   1  12   3        8.50        3.78      3.42 o
   2  12   3        5.15        5.88      3.56 o
   3  12   3       57.06       67.08      5.73 o
   4  12   3        7.22        3.49      4.62 o
   5  12   3        1.26        1.48      5.71 o
   6  12   3        9.41       20.31      6.97 o
   7  12   3       27.37       28.66     10.53 o
  -6  13   3        8.82       -8.05     13.84 o
  -5  13   3        0.79       -6.74      7.45 o
  -4  13   3        9.47        6.67      6.45 o
  -3  13   3        6.51       11.50      6.52 o
  -2  13   3        6.77        8.09      5.78 o
  -1  13   3        3.75       -1.83      4.64 o
   0  13   3        5.67        6.86      5.27 o
   1  13   3        0.29        1.49      4.67 o
   2  13   3        1.31       -0.51      4.55 o
   3  13   3        8.90        4.48      6.13 o
   4  13   3       22.80       16.86      6.84 o
   5  13   3        8.46        7.84      8.57 o
  -4  14   3        2.40       -1.18      6.44 o
  -3  14   3        2.40       -5.54      5.54 o
  -2  14   3        0.01       -7.04      7.04 o
  -1  14   3        6.35       -2.68      5.30 o
   0  14   3       51.33       67.11      9.53 o
   1  14   3        0.69       -5.93      5.93 o
   2  14   3        9.08       -3.82      8.94 o
   3  14   3        2.61       -6.03      6.03 o
   4  14   3       10.08        2.20      6.75 o
  -2  15   3        0.08       -3.30      6.44 o
  -1  15   3       14.15        6.09      7.32 o
   0  15   3        0.06       -6.41      6.41 o
   1  15   3       19.78       29.62     14.33 o
   2  15   3        3.17        8.33     10.29 o
  -4 -15   4        1.31        7.59      8.82 o
  -3 -15   4        2.30       -5.63      5.63 o
  -2 -15   4        0.54        1.88      6.49 o
  -1 -15   4       13.89        4.28      6.55 o
   0 -15   4        0.64       -3.72      6.32 o
   1 -15   4       23.89       15.79      7.69 o
   2 -15   4        0.81       -5.31      6.13 o
   3 -15   4        0.25       -1.92      7.25 o
   4 -15   4        0.15       -9.55      9.55 o
  -5 -14   4        1.52        0.72      6.23 o
  -4 -14   4       42.85       51.21      8.94 o
  -3 -14   4       19.30       19.77      7.22 o
  -2 -14   4        5.92        9.53      6.17 o
  -1 -14   4       54.06       33.68      8.05 o
   0 -14   4        5.27       13.42     10.16 o
   1 -14   4       31.20       20.50     14.08 o
   2 -14   4        9.03        4.00      6.45 o
   3 -14   4       15.15       11.53      7.42 o
   4 -14   4       14.51        2.94     11.51 o
   5 -14   4        7.93       18.37     12.98 o
  -6 -13   4        0.30       -4.86     13.84 o
  -5 -13   4        4.75        3.38      6.15 o
  -4 -13   4       36.87       43.60      6.47 o
  -3 -13   4        1.08       -2.44      4.14 o
  -2 -13   4       13.60       17.77      5.45 o
  -1 -13   4      149.75      149.50     10.67 o
   0 -13   4        1.20       -1.98      4.18 o
   1 -13   4       79.76       92.02      8.52 o
   2 -13   4       61.40       70.58      8.08 o
   3 -13   4        0.25        1.71     10.29 o
   4 -13   4        5.01       -5.15     11.02 o
   5 -13   4       16.54       -1.71     10.78 o
   6 -13   4        3.14        0.90      8.69 o
  -7 -12   4       12.22       14.42      9.92 o
  -6 -12   4       26.47       24.53     10.51 o
  -5 -12   4        2.72       -1.52      3.91 o
  -4 -12   4        0.18       -3.29      3.29 o
  -3 -12   4       38.72       48.31      4.96 o
  -2 -12   4       63.45       65.29      5.99 o
  -1 -12   4        0.81        8.14      5.23 o
   0 -12   4       43.47       34.88      5.01 o
   1 -12   4      178.29      167.52      8.77 o
   2 -12   4      175.60      183.60      9.15 o
   3 -12   4        0.03        5.08      3.41 o
   4 -12   4       26.66       30.23      4.41 o
   5 -12   4        0.03       -4.39      4.39 o
   6 -12   4       20.72       12.09      6.26 o
   7 -12   4        0.19       -6.09      8.88 o
  -8 -11   4       14.74       18.80      7.52 o
  -7 -11   4        6.74        4.16      5.02 o
  -6 -11   4        7.73       15.19      4.81 o
  -5 -11   4      294.86      294.64      9.76 o
  -4 -11   4       31.70       28.87      4.17 o
  -3 -11   4      510.06      545.94     19.37 o
  -2 -11   4       10.54       10.79      3.33 o
  -1 -11   4      485.79      503.71     14.47 o
   0 -11   4        0.29       -3.27      3.27 o
   1 -11   4       11.91       12.35      3.84 o
   2 -11   4      102.86      111.65      7.11 o
   3 -11   4       35.78       41.75      4.30 o
   4 -11   4       19.65       19.89      3.78 o
   5 -11   4       15.96       12.61      4.52 o
   6 -11   4        3.66        7.46      5.85 o
   7 -11   4       12.45        8.64      6.14 o
   8 -11   4        0.27        1.55      6.73 o
  -9 -10   4        2.47        5.39     11.76 o
  -8 -10   4       19.33       20.18      7.28 o
  -7 -10   4        4.77        7.49      3.80 o
  -6 -10   4        9.22        5.28      3.78 o
  -5 -10   4       11.81       22.43      3.82 o
  -4 -10   4       37.65       33.62      4.91 o
  -3 -10   4       65.40       67.02      4.78 o
  -2 -10   4      264.53      245.27      8.09 o
  -1 -10   4      235.56      223.26      7.63 o
   0 -10   4      339.15      346.42      8.81 o
   1 -10   4      379.18      369.21     13.71 o
   2 -10   4        8.89       11.03      3.57 o
   3 -10   4       86.79       87.30      5.00 o
   4 -10   4       14.30       15.00      4.65 o
   5 -10   4      279.81      266.33      9.85 o
   6 -10   4      143.25      126.33     13.20 o
   7 -10   4        3.95       -5.20      5.20 o
   8 -10   4       62.03       62.35      8.91 o
   9 -10   4        4.84        1.80      6.79 o
  -9  -9   4        1.48       -4.41     10.04 o
  -8  -9   4        2.16        2.03      5.82 o
  -7  -9   4       58.45       76.16      6.72 o
  -6  -9   4       41.08       40.04      4.31 o
  -5  -9   4      302.00      330.70      9.66 o
  -4  -9   4       90.78       78.61      4.90 o
  -3  -9   4        0.14        2.11      2.66 o
  -2  -9   4        1.70       -0.54      2.10 o
  -1  -9   4       28.02       32.07      3.09 o
   0  -9   4       55.70       61.17      3.65 o
   1  -9   4      120.98      133.54      4.95 o
   2  -9   4       56.85       97.12      5.42 o
   3  -9   4        7.01       18.35      4.31 o
   4  -9   4        0.30        0.68      2.77 o
   5  -9   4       62.52       62.50      5.44 o
   6  -9   4       52.87       53.44      6.23 o
   7  -9   4        6.81        7.69      4.95 o
   8  -9   4        0.98       -0.88      6.85 o
   9  -9   4       28.71       42.99     10.07 o
 -10  -8   4       19.39       20.33     12.74 o
  -9  -8   4        6.58       24.25     11.51 o
  -8  -8   4       26.11       37.38      8.57 o
  -7  -8   4       60.41       66.44      4.97 o
  -6  -8   4      276.92      271.27      9.33 o
  -5  -8   4      128.93      141.80      5.69 o
  -4  -8   4      714.43      704.33     12.39 o
  -3  -8   4      633.59      567.73     11.41 o
  -2  -8   4       60.07       62.01      3.36 o
  -1  -8   4       40.10       57.14      3.30 o
   0  -8   4       17.31       16.38      2.39 o
   1  -8   4      231.39      242.83      6.56 o
   2  -8   4       11.20        6.51      2.77 o
   3  -8   4      700.56      678.47     13.61 o
   4  -8   4      338.06      314.36      8.44 o
   5  -8   4      109.21       97.19      6.05 o
   6  -8   4        6.51        4.21      3.95 o
   7  -8   4        0.35        3.71      4.49 o
   8  -8   4        0.43        2.11      4.85 o
   9  -8   4       18.20       23.18      7.49 o
  10  -8   4        2.69       11.04      7.38 o
 -10  -7   4        0.67       -6.37     10.29 o
  -9  -7   4       25.26       26.70     12.00 o
  -8  -7   4        0.11        2.34      3.86 o
  -7  -7   4      156.36      158.42      9.29 o
  -6  -7   4       25.58       26.28      4.27 o
  -5  -7   4      251.56      258.43      7.39 o
  -4  -7   4      669.72      650.92     13.50 o
  -3  -7   4        7.27       12.18      1.93 o
  -2  -7   4      766.83      762.90     18.97 o
  -1  -7   4      154.87      201.15     10.63 o
   0  -7   4       26.87       26.57      2.42 o
   1  -7   4     1331.81     1272.76     21.17 o
   2  -7   4      913.70      917.35     18.06 o
   3  -7   4      559.22      523.42     10.94 o
   4  -7   4        0.36        1.50      2.29 o
   5  -7   4      345.73      346.86     10.32 o
   6  -7   4      236.65      246.16     10.23 o
   7  -7   4        0.90        2.00      4.21 o
   8  -7   4        4.81        7.48      4.96 o
   9  -7   4        0.15       -5.21      5.21 o
  10  -7   4       16.63       19.36      7.64 o
 -11  -6   4        0.21        0.00     10.78 o
 -10  -6   4        9.15       24.74     12.98 o
  -9  -6   4       28.99       49.74     13.84 o
  -8  -6   4      215.78      229.94     12.45 o
  -7  -6   4      155.11      149.01      5.88 o
  -6  -6   4      264.02      266.06      7.61 o
  -5  -6   4       48.90       37.27      3.10 o
  -4  -6   4      364.44      387.44      9.29 o
  -3  -6   4      117.71      129.03      4.34 o
  -2  -6   4       18.65       12.67      1.83 o
  -1  -6   4     1275.43     1244.41     22.24 o
   0  -6   4       10.59        8.78      1.78 o
   1  -6   4      437.19      407.57      8.17 o
   2  -6   4        1.95       14.79      3.05 o
   3  -6   4       19.29       18.57      2.47 o
   4  -6   4      333.19      319.60      7.84 o
   5  -6   4       17.08       14.08      3.80 o
   6  -6   4       59.69       64.52      6.19 o
   7  -6   4       41.39       53.42      5.97 o
   8  -6   4       17.44       17.60      5.18 o
   9  -6   4       23.75       16.82      5.76 o
  10  -6   4        1.31        6.46      6.66 o
 -11  -5   4       11.49        4.41     12.25 o
 -10  -5   4        0.03       -6.92      6.92 o
  -9  -5   4        0.84       -5.71      5.71 o
  -8  -5   4       56.93       51.85      4.94 o
  -7  -5   4       40.41       49.59      3.75 o
  -6  -5   4      113.16      129.33      5.02 o
  -5  -5   4      552.40      507.77     10.97 o
  -4  -5   4     1571.05     1538.48     26.95 o
  -3  -5   4       53.96       65.82      3.78 o
  -2  -5   4     1074.77     1120.72     17.92 o
  -1  -5   4     4329.51     4390.18     71.47 o
   0  -5   4       73.63       74.55      4.24 o
   1  -5   4      580.21      546.19      9.87 o
   2  -5   4      851.94      787.62     15.28 o
   3  -5   4      139.11      126.82      4.33 o
   4  -5   4      457.58      404.03      8.85 o
   5  -5   4       22.26       23.34      3.22 o
   6  -5   4        0.01        0.94      3.61 o
   7  -5   4       15.94       11.18      4.32 o
   8  -5   4       66.90       62.42      6.64 o
   9  -5   4        5.70        4.47      4.94 o
  10  -5   4        0.00        6.03      8.74 o
  11  -5   4       20.71       30.08      8.42 o
 -11  -4   4        8.63        7.31      8.05 o
 -10  -4   4       41.32       61.81      9.95 o
  -9  -4   4        7.01        2.91      6.49 o
  -8  -4   4       77.79       95.06      6.13 o
  -7  -4   4      153.58      172.15      6.01 o
  -6  -4   4      348.98      374.45      9.00 o
  -5  -4   4       61.55       65.63      3.27 o
  -4  -4   4      514.93      491.72     10.06 o
  -3  -4   4       57.98       59.51      2.74 o
  -2  -4   4      606.63      668.48     12.28 o
  -1  -4   4      700.96      784.12     12.95 o
   0  -4   4        3.75        5.44      1.49 o
   1  -4   4     1817.43     1851.87     31.42 o
   2  -4   4      753.29      737.90     14.11 o
   3  -4   4      129.38      144.77      4.36 o
   4  -4   4       50.34       41.00      2.21 o
   5  -4   4      426.82      408.22     12.61 o
   6  -4   4       14.23       10.22      3.08 o
   7  -4   4       55.71       54.83      5.76 o
   8  -4   4       32.00       33.04      5.42 o
   9  -4   4        5.67       -4.05      4.37 o
  10  -4   4       43.41       55.45      8.37 o
  11  -4   4       33.06       39.88      8.91 o
 -11  -3   4       67.20       62.53     11.17 o
 -10  -3   4        0.23        5.27      7.00 o
  -9  -3   4        8.03       10.17      6.92 o
  -8  -3   4        1.61       -0.76      3.40 o
  -7  -3   4       22.35       28.67      2.74 o
  -6  -3   4       65.19       70.28      4.70 o
  -5  -3   4       10.27        7.05      2.38 o
  -4  -3   4       68.87       96.28      3.18 o
  -3  -3   4       80.92       81.21      2.56 o
  -2  -3   4      334.13      275.91      5.29 o
  -1  -3   4     1663.58     1643.05     30.80 o
   0  -3   4     7612.09     7458.95    109.67 o
   1  -3   4     1264.92     1207.18     19.55 o
   2  -3   4      239.82      238.84      6.41 o
   3  -3   4     2305.34     2363.27     33.76 o
   4  -3   4     2701.63     2646.45     38.15 o
   5  -3   4      497.38      509.50     10.54 o
   6  -3   4      241.08      207.50      6.51 o
   7  -3   4      209.48      193.99      9.64 o
   8  -3   4        3.41        3.30      4.15 o
   9  -3   4       20.85       17.53      5.54 o
  10  -3   4        0.31        2.15      5.40 o
  11  -3   4       14.73       17.31      9.54 o
 -11  -2   4        3.06       -5.60      9.67 o
 -10  -2   4        0.22        4.15      7.59 o
  -9  -2   4        0.28        1.66      6.23 o
  -8  -2   4       83.98      105.39      6.51 o
  -7  -2   4       43.55       42.55      3.05 o
  -6  -2   4      106.89      120.18      4.11 o
  -5  -2   4      792.37      896.37     15.22 o
  -4  -2   4      821.30      999.95     16.26 o
  -3  -2   4      206.00      238.53      4.77 o
  -2  -2   4     2294.09     2398.78     35.82 o
  -1  -2   4    12618.35    14239.61    298.46 o
   0  -2   4     5047.34     5110.35     82.07 o
   1  -2   4      641.38      642.62     10.51 o
   2  -2   4        6.62       20.80      1.55 o
   3  -2   4        4.12        9.96      1.76 o
   4  -2   4      177.57      195.08      5.22 o
   5  -2   4      186.10      201.09      5.70 o
   6  -2   4       18.98       25.76      2.99 o
   7  -2   4      363.30      401.90     11.11 o
   8  -2   4       26.19       29.44      5.72 o
   9  -2   4       53.04       38.27      5.02 o
  10  -2   4       15.41        9.94      4.69 o
  11  -2   4        5.02       -3.47      6.16 o
 -11  -1   4       11.22        0.63     13.10 o
 -10  -1   4       36.74       24.99      8.21 o
  -9  -1   4        0.22        5.48      6.75 o
  -8  -1   4      121.34      108.94      5.65 o
  -7  -1   4      133.55      142.73      5.02 o
  -6  -1   4      208.87      189.85      4.88 o
  -5  -1   4      276.26      295.94      6.98 o
  -4  -1   4       93.12       81.24      7.98 o
  -3  -1   4     5595.04     5504.13     75.22 o
  -2  -1   4     2301.12     2225.48     33.33 o
  -1  -1   4      559.41      524.42      8.35 o
   0  -1   4     6240.06     5592.41     75.47 o
   1  -1   4      159.04      195.65      3.27 o
   2  -1   4     2791.82     2726.20     31.90 o
   3  -1   4     1810.94     1733.47     25.00 o
   4  -1   4     2185.83     1930.33     30.65 o
   5  -1   4      205.36      195.40      5.24 o
   6  -1   4       11.12        9.99      2.30 o
   7  -1   4       47.11       53.26      4.31 o
   8  -1   4      429.94      380.04     10.18 o
   9  -1   4       20.73       24.60      3.98 o
  10  -1   4        7.86        7.33      4.31 o
  11  -1   4        4.10        1.29      5.01 o
 -11   0   4        0.12        3.14     21.80 o
 -10   0   4       16.59       15.58      8.04 o
  -9   0   4        0.01       -5.68      5.68 o
  -8   0   4      565.69      591.94     14.02 o
  -7   0   4        1.33        4.09      2.11 o
  -6   0   4      287.91      297.05      7.01 o
  -5   0   4       43.59       43.99      2.50 o
  -4   0   4     1815.36     1978.65     28.06 o
  -3   0   4       13.96       13.04      1.50 o
  -2   0   4    19179.81    21750.76    295.26 o
  -1   0   4        4.91        6.89      0.99 o
   0   0   4    12948.10    13677.00    199.14 o
   1   0   4       13.26       15.15      0.98 o
   2   0   4    12240.11    12479.23    149.87 o
   3   0   4       20.66       18.54      2.56 o
   4   0   4      115.35      122.11      3.40 o
   5   0   4      101.17       99.41      4.02 o
   6   0   4       33.96       37.59      3.20 o
   7   0   4        8.00        9.67      3.01 o
   8   0   4      413.27      395.01      9.56 o
   9   0   4        1.79       -1.30      3.16 o
  10   0   4       33.77       19.02      6.21 o
  11   0   4        0.00       -1.84      5.23 o
 -11   1   4        0.80        3.33      8.19 o
 -10   1   4       40.35       54.15     17.76 o
  -9   1   4       15.12       35.87      8.71 o
  -8   1   4       28.07       22.85      4.79 o
  -7   1   4      132.34      138.09      7.02 o
  -6   1   4       15.63       22.42      2.95 o
  -5   1   4     1195.64     1280.85     23.18 o
  -4   1   4     1925.77     1946.61     28.06 o
  -3   1   4     2512.68     2452.48     37.22 o
  -2   1   4      244.97      221.38      6.58 o
  -1   1   4     6092.11     5556.47     81.56 o
   0   1   4      958.27      852.00     12.41 o
   1   1   4     1610.35     1429.40     17.94 o
   2   1   4      307.46      312.13      6.98 o
   3   1   4      339.08      355.12      9.12 o
   4   1   4        0.16        3.35      1.67 o
   5   1   4        0.27       -0.35      1.44 o
   6   1   4      361.66      355.27      8.64 o
   7   1   4      601.38      605.37     15.02 o
   8   1   4      172.77      173.69      6.70 o
   9   1   4        0.11        0.92      2.94 o
  10   1   4       22.49       28.85      4.51 o
  11   1   4       11.06       -2.75      6.19 o
 -11   2   4        2.93       -1.08      8.19 o
 -10   2   4        1.34        5.26      7.29 o
  -9   2   4       23.25       18.95      7.81 o
  -8   2   4      128.36      151.54      8.05 o
  -7   2   4       27.11       27.99      4.67 o
  -6   2   4      149.48      177.75      6.15 o
  -5   2   4        3.52        3.89      2.10 o
  -4   2   4      194.51      177.24      6.39 o
  -3   2   4      771.56      863.72     14.44 o
  -2   2   4        0.20        0.75      1.09 o
  -1   2   4     4590.09     4810.53     77.95 o
   0   2   4      344.55      363.37      6.21 o
   1   2   4      298.79      282.52      5.64 o
   2   2   4      436.24      461.88      8.42 o
   3   2   4     1226.53     1276.67     20.50 o
   4   2   4      113.64      110.87      4.22 o
   5   2   4      456.62      482.12      9.77 o
   6   2   4      249.87      276.52      8.65 o
   7   2   4      135.50      127.76      8.33 o
   8   2   4      135.28      155.69      8.22 o
   9   2   4       15.13       17.56      3.70 o
  10   2   4       13.82       12.42      4.34 o
  11   2   4        0.06        7.09      5.21 o
 -11   3   4        7.05        8.04     12.12 o
 -10   3   4        2.23        7.25      8.82 o
  -9   3   4      150.77      161.42     14.32 o
  -8   3   4       23.65       10.77      4.61 o
  -7   3   4       47.28       39.15      5.08 o
  -6   3   4      176.22      165.60      7.30 o
  -5   3   4      567.36      539.48     13.60 o
  -4   3   4      191.62      156.50      7.89 o
  -3   3   4      370.72      332.61      8.70 o
  -2   3   4      486.51      430.60      8.96 o
  -1   3   4      152.74      166.97      7.53 o
   0   3   4      350.37      305.71      8.40 o
   1   3   4      945.86      855.43     15.09 o
   2   3   4     2179.38     1900.16     31.65 o
   3   3   4       78.28       71.96      2.94 o
   4   3   4      235.64      196.72      5.27 o
   5   3   4       20.00       20.59      2.39 o
   6   3   4       20.24       16.66      2.62 o
   7   3   4       16.64       11.83      3.28 o
   8   3   4        0.19       -2.83      2.83 o
   9   3   4       32.09       27.21      4.09 o
  10   3   4        0.00       -3.23      4.64 o
  11   3   4        1.41       -5.62      6.00 o
 -11   4   4        2.10       18.84      9.76 o
 -10   4   4        4.57       -4.85      7.36 o
  -9   4   4       12.93       30.35     11.31 o
  -8   4   4       22.63       18.37      5.97 o
  -7   4   4        9.16       12.88      4.32 o
  -6   4   4      104.56       99.32      9.02 o
  -5   4   4      261.76      260.95     10.12 o
  -4   4   4      963.16      995.29     21.43 o
  -3   4   4     1013.09     1064.03     25.72 o
  -2   4   4     1002.56     1009.31     18.41 o
  -1   4   4     3479.40     3679.58     68.34 o
   0   4   4     2058.28     2065.80     40.01 o
   1   4   4     1660.74     1715.30     26.99 o
   2   4   4      680.99      651.92     11.53 o
   3   4   4      223.77      232.76      6.32 o
   4   4   4       80.38       77.98      3.51 o
   5   4   4       59.58       64.64      3.54 o
   6   4   4       58.59       57.00      4.18 o
   7   4   4        0.10       -1.44      2.62 o
   8   4   4        7.72       11.55      5.22 o
   9   4   4        3.86        7.00      3.48 o
  10   4   4        0.01        3.44      5.19 o
  11   4   4        2.24        4.99      6.18 o
 -11   5   4        0.90        4.23      8.96 o
 -10   5   4        2.12        1.71      7.62 o
  -9   5   4        3.45        8.13      5.90 o
  -8   5   4      339.04      312.19     15.11 o
  -7   5   4       10.82       12.82      5.94 o
  -6   5   4        8.24        7.24      4.24 o
  -5   5   4       12.66       20.47      3.90 o
  -4   5   4       43.10       50.52      4.95 o
  -3   5   4      459.98      466.43     13.02 o
  -2   5   4     2278.53     2205.06     37.89 o
  -1   5   4     1135.68     1025.79     18.65 o
   0   5   4     7490.38     7048.54    114.68 o
   1   5   4     1177.68     1237.42     21.69 o
   2   5   4      324.71      312.65      6.30 o
   3   5   4       69.34       70.02      3.29 o
   4   5   4      187.32      209.48      5.88 o
   5   5   4        0.71        4.35      2.09 o
   6   5   4      263.55      227.47      6.86 o
   7   5   4        4.04        6.24      2.92 o
   8   5   4       58.11       59.94      8.37 o
   9   5   4        2.20        1.22      3.81 o
  10   5   4        7.91        4.29      5.32 o
 -10   6   4        3.67       -4.95     15.06 o
  -9   6   4       41.11       37.73      7.75 o
  -8   6   4      167.11      175.74     10.17 o
  -7   6   4      240.00      271.49     10.79 o
  -6   6   4        5.64       11.61      3.53 o
  -5   6   4      304.45      297.38      8.80 o
  -4   6   4       60.16       70.57      6.34 o
  -3   6   4      504.47      509.84     11.42 o
  -2   6   4      313.40      312.19     10.66 o
  -1   6   4       72.57       68.79      4.40 o
   0   6   4       77.52      114.77      7.43 o
   1   6   4      112.08       95.63      4.22 o
   2   6   4       82.15       75.21      3.12 o
   3   6   4      408.37      376.26      7.65 o
   4   6   4       21.56       23.03      2.71 o
   5   6   4       82.55       70.25      4.04 o
   6   6   4        0.10        1.50      2.43 o
   7   6   4       56.36       56.59      6.39 o
   8   6   4       21.12       19.00      4.37 o
   9   6   4       15.03       12.02      5.36 o
  10   6   4       22.22       20.48      6.54 o
 -10   7   4        0.81       -7.79      7.79 o
  -9   7   4        0.01       -5.46      5.46 o
  -8   7   4      114.35      132.82      8.62 o
  -7   7   4      113.44      120.16      9.09 o
  -6   7   4       77.49       78.80      6.36 o
  -5   7   4      261.61      261.32      8.50 o
  -4   7   4      530.27      516.05     13.55 o
  -3   7   4        0.74        1.52      2.43 o
  -2   7   4      142.78      163.13      5.73 o
  -1   7   4      111.12      157.99      7.52 o
   0   7   4       66.23       80.04      4.22 o
   1   7   4       84.94       92.12      4.51 o
   2   7   4       47.00       49.67      2.90 o
   3   7   4       69.01       62.63      3.35 o
   4   7   4      111.75      107.14      4.35 o
   5   7   4        0.04       -2.01      2.23 o
   6   7   4       21.46       19.56      3.36 o
   7   7   4        0.41       -2.52      3.80 o
   8   7   4        0.96        0.79      3.64 o
   9   7   4       35.04       49.94      9.67 o
  10   7   4        3.63        9.30      7.46 o
 -10   8   4        0.77       -3.62      8.57 o
  -9   8   4        1.19        0.63      6.12 o
  -8   8   4        1.56       -4.87      4.87 o
  -7   8   4       91.58       78.25      7.11 o
  -6   8   4       24.99       28.77      5.07 o
  -5   8   4      189.07      169.55      8.31 o
  -4   8   4      103.30       87.25      5.23 o
  -3   8   4       36.51       35.64      4.59 o
  -2   8   4       10.86       13.85      3.55 o
  -1   8   4      218.53      216.38      8.05 o
   0   8   4      122.59      129.72      5.94 o
   1   8   4       12.84       19.50      2.99 o
   2   8   4      137.87      130.76      8.14 o
   3   8   4      391.31      350.53      8.77 o
   4   8   4       12.02       16.59      2.84 o
   5   8   4       42.69       41.14      3.84 o
   6   8   4       14.81       12.78      3.46 o
   7   8   4      135.33      140.81      7.67 o
   8   8   4       50.78       38.48      7.79 o
   9   8   4       18.68       30.70      8.02 o
  -9   9   4        1.93       -3.71      8.65 o
  -8   9   4        0.23       -5.82      5.82 o
  -7   9   4       15.88       10.71      6.47 o
  -6   9   4        1.37        2.16      6.46 o
  -5   9   4      122.39      129.63      7.64 o
  -4   9   4       93.70       74.66      6.33 o
  -3   9   4        4.99        9.20      3.81 o
  -2   9   4       42.11       30.48      4.58 o
  -1   9   4       40.68       54.08      5.20 o
   0   9   4       11.10       10.13      2.97 o
   1   9   4      163.40      161.07      6.61 o
   2   9   4      142.23      139.23      6.25 o
   3   9   4      758.07      724.66     14.77 o
   4   9   4       48.53       49.05      4.11 o
   5   9   4       47.37       64.08      4.61 o
   6   9   4       22.30       22.99      3.82 o
   7   9   4       79.66       93.87      6.77 o
   8   9   4        0.02        4.68      6.06 o
   9   9   4       11.12       20.73      7.79 o
  -8  10   4       11.40        4.95      8.71 o
  -7  10   4       19.18       18.90      7.12 o
  -6  10   4        8.85       14.39      6.45 o
  -5  10   4       21.41        6.72      4.73 o
  -4  10   4      208.29      191.99     10.81 o
  -3  10   4        0.33        2.84      3.85 o
  -2  10   4      108.96       96.56      6.69 o
  -1  10   4       25.56       23.17      4.50 o
   0  10   4       63.24       69.58      6.96 o
   1  10   4      437.75      413.30     11.42 o
   2  10   4       42.09       47.08      4.64 o
   3  10   4      359.59      341.79     10.32 o
   4  10   4       62.97       43.87      4.15 o
   5  10   4        0.07       -2.37      2.90 o
   6  10   4       13.84        5.11      3.85 o
   7  10   4        0.96        3.81      5.09 o
   8  10   4       25.14       33.37      6.74 o
  -8  11   4        2.15       12.54      9.31 o
  -7  11   4        6.12        2.33     15.92 o
  -6  11   4        9.56       16.06      6.86 o
  -5  11   4       22.62       25.25      5.74 o
  -4  11   4        0.46        0.38      4.27 o
  -3  11   4        1.49        2.71      5.02 o
  -2  11   4       76.66       75.42      6.56 o
  -1  11   4        6.70        5.98      3.98 o
   0  11   4        0.59        5.22      3.54 o
   1  11   4        0.04       -0.51      3.10 o
   2  11   4       92.05      100.83      6.19 o
   3  11   4        0.25       -2.54      3.89 o
   4  11   4        0.05       -1.50      3.26 o
   5  11   4       63.16       62.06      5.96 o
   6  11   4       16.61       23.24      4.94 o
   7  11   4        6.32        8.21      4.55 o
  -7  12   4       21.27       35.77     10.76 o
  -6  12   4       13.98        3.80     19.47 o
  -5  12   4        0.03       -5.53      6.55 o
  -4  12   4        0.81       -4.51      4.51 o
  -3  12   4       33.98       49.49      6.61 o
  -2  12   4        3.10        8.76      4.67 o
  -1  12   4       69.71       62.19      6.39 o
   0  12   4        3.75        1.57      5.41 o
   1  12   4        3.99       -1.62      3.30 o
   2  12   4       15.87       12.40      3.85 o
   3  12   4        5.28        4.60      4.66 o
   4  12   4        7.29        6.74      4.78 o
   5  12   4       36.81       49.86      6.97 o
   6  12   4        0.68        6.13      5.17 o
  -6  13   4        2.02       -7.20      8.33 o
  -5  13   4       21.52       16.20      7.20 o
  -4  13   4        1.90        3.63      6.26 o
  -3  13   4       19.61       10.10      9.89 o
  -2  13   4       20.15       24.23      9.07 o
  -1  13   4       65.06       77.96      8.58 o
   0  13   4       24.22       19.09      5.71 o
   1  13   4       10.22       13.79      6.10 o
   2  13   4        9.38       12.62      5.44 o
   3  13   4        9.51        6.42      5.08 o
   4  13   4       46.15       74.45     20.33 o
   5  13   4        0.32       -3.45      6.06 o
  -4  14   4        6.75       -9.82      9.82 o
  -3  14   4       11.91        9.77      6.62 o
  -2  14   4        0.50        0.06      5.82 o
  -1  14   4        1.83        3.28      5.59 o
   0  14   4        5.01        2.49      6.57 o
   1  14   4        4.67        2.89      5.40 o
   2  14   4       33.47       43.71      8.83 o
   3  14   4       72.68       63.32     11.63 o
   4  14   4        5.01       20.08     10.53 o
  -1  15   4       20.14       12.08      6.95 o
   0  15   4        6.63       16.06      8.33 o
   1  15   4        1.31        7.35     10.29 o
  -4 -15   5        0.04       -6.37      8.82 o
  -3 -15   5        3.36        8.17      6.52 o
  -2 -15   5       22.67       30.93      8.40 o
  -1 -15   5        2.24        3.38      6.40 o
   0 -15   5        4.33       -2.99     13.72 o
   1 -15   5        5.64        3.31      7.10 o
   2 -15   5        7.30       10.19      8.33 o
   3 -15   5       11.92       19.45      8.23 o
   4 -15   5        0.20      -11.27     11.27 o
  -5 -14   5        0.20       -5.08      6.15 o
  -4 -14   5       10.18       11.58      6.59 o
  -3 -14   5        2.49        0.67      6.21 o
  -2 -14   5       16.75       15.29      7.17 o
  -1 -14   5       14.18        6.21      6.21 o
   0 -14   5        3.03        1.93      6.32 o
   1 -14   5       31.05       27.48      7.79 o
   2 -14   5        0.36       -5.59      5.96 o
   3 -14   5       10.56        2.04      6.87 o
   4 -14   5        5.40       -3.92     10.29 o
   5 -14   5        1.07       -8.57      9.55 o
  -6 -13   5        2.05       -5.47      5.47 o
  -5 -13   5       12.91        7.33      4.92 o
  -4 -13   5        0.05       -0.45      4.10 o
  -3 -13   5        0.70       -0.90      4.93 o
  -2 -13   5       49.50       52.73      8.27 o
  -1 -13   5        1.33        3.39      4.38 o
   0 -13   5        8.48       15.24      5.15 o
   1 -13   5        5.62        7.95      4.44 o
   2 -13   5        1.56        3.50      4.53 o
   3 -13   5       71.47       91.29      7.06 o
   4 -13   5        8.12        3.95      5.39 o
   5 -13   5        2.78        3.85      5.96 o
   6 -13   5        3.73        1.51      7.02 o
  -7 -12   5       28.14       34.49      8.81 o
  -6 -12   5       14.04       13.38      5.41 o
  -5 -12   5        9.21       12.59      4.40 o
  -4 -12   5       78.60       78.17      5.78 o
  -3 -12   5      110.81      119.46      9.50 o
  -2 -12   5       19.24        1.26      3.63 o
  -1 -12   5       20.27       16.49      4.98 o
   0 -12   5        5.42       -2.20      3.54 o
   1 -12   5        0.47       -3.68      3.68 o
   2 -12   5        4.15        2.02      4.17 o
   3 -12   5       15.18        7.01      3.80 o
   4 -12   5        7.27        6.59      4.00 o
   5 -12   5       37.19       39.41      6.02 o
   6 -12   5        0.08       -4.43      5.47 o
   7 -12   5        1.46       -0.76     10.33 o
  -8 -11   5       52.24       54.73      9.76 o
  -7 -11   5       15.96       29.76      8.23 o
  -6 -11   5        2.89        3.05      3.59 o
  -5 -11   5      147.61      157.01      9.41 o
  -4 -11   5        6.68        5.61      3.21 o
  -3 -11   5      140.15      160.37      7.12 o
  -2 -11   5        3.13        3.96      3.08 o
  -1 -11   5      114.01      143.62      7.61 o
   0 -11   5        0.04       -3.01      3.36 o
   1 -11   5        7.13        0.66      3.59 o
   2 -11   5      228.42      234.49      9.93 o
   3 -11   5       72.94       76.08      5.08 o
   4 -11   5       46.56       46.21      4.55 o
   5 -11   5      198.00      214.96     11.09 o
   6 -11   5       17.13       10.28      5.46 o
   7 -11   5       57.86       57.67      8.49 o
   8 -11   5        1.00       -4.38      6.06 o
  -9 -10   5       11.59       20.33     13.23 o
  -8 -10   5        0.04       -4.38      5.93 o
  -7 -10   5        1.41       -3.58      4.99 o
  -6 -10   5       15.18       12.23      3.65 o
  -5 -10   5        0.32        4.51      3.44 o
  -4 -10   5       50.43       43.60      4.22 o
  -3 -10   5       36.64       25.46      5.95 o
  -2 -10   5       10.18       13.00      3.21 o
  -1 -10   5      199.43      188.42      7.08 o
   0 -10   5      143.00      134.17     10.32 o
   1 -10   5     1377.18     1292.37     25.16 o
   2 -10   5       81.27       78.22      5.29 o
   3 -10   5      342.66      337.34      9.59 o
   4 -10   5      185.66      172.87      6.73 o
   5 -10   5      343.46      351.91     11.30 o
   6 -10   5       48.12       57.43      6.55 o
   7 -10   5       20.96       22.77      6.48 o
   8 -10   5        7.54       12.21      6.86 o
   9 -10   5        1.73       -6.06      6.06 o
  -9  -9   5        3.06       15.19     12.00 o
  -8  -9   5        4.02        3.53      8.57 o
  -7  -9   5        3.28       -0.33      4.05 o
  -6  -9   5       35.19       53.02      4.67 o
  -5  -9   5      101.17       98.54      5.55 o
  -4  -9   5       42.92       28.14      3.82 o
  -3  -9   5       46.88       38.00      4.09 o
  -2  -9   5       15.64       12.75      2.86 o
  -1  -9   5      185.75      195.88      5.90 o
   0  -9   5      198.36      189.71      5.90 o
   1  -9   5      247.17      235.05      6.53 o
   2  -9   5     1265.56     1277.71     24.76 o
   3  -9   5     3152.24     3115.84     49.49 o
   4  -9   5        0.74       -2.70      2.70 o
   5  -9   5        4.10       -1.77      3.55 o
   6  -9   5       23.85       30.62      7.11 o
   7  -9   5       16.81       26.60      5.68 o
   8  -9   5       25.85       34.66      7.27 o
   9  -9   5       12.81        9.84      6.69 o
 -10  -8   5        0.22        8.08     12.25 o
  -9  -8   5       30.08       30.37     12.74 o
  -8  -8   5       20.38       28.49      7.35 o
  -7  -8   5       52.11       56.27      5.04 o
  -6  -8   5        5.19        7.26      3.07 o
  -5  -8   5      518.58      496.56     14.12 o
  -4  -8   5       66.17       60.86      4.59 o
  -3  -8   5      150.54      143.25      6.91 o
  -2  -8   5      152.09      153.69      4.97 o
  -1  -8   5        2.60        8.14      2.65 o
   0  -8   5       28.73       22.60      2.54 o
   1  -8   5     1563.33     1571.56     25.88 o
   2  -8   5      179.19      161.29      6.20 o
   3  -8   5      106.58      122.43      5.75 o
   4  -8   5      280.91      283.72      8.00 o
   5  -8   5       13.46       22.72      4.32 o
   6  -8   5       36.27       30.69      5.23 o
   7  -8   5       11.29        9.63      5.37 o
   8  -8   5        0.01        0.06      4.73 o
   9  -8   5       10.98        2.53      6.12 o
  10  -8   5       24.82       22.55      8.00 o
 -10  -7   5        5.50        2.94     10.29 o
  -9  -7   5        2.70        5.14     10.04 o
  -8  -7   5       12.41       14.13      6.98 o
  -7  -7   5       12.49       11.02      5.23 o
  -6  -7   5        0.80        1.30      2.50 o
  -5  -7   5      312.34      299.89     10.15 o
  -4  -7   5       12.31       23.92      3.48 o
  -3  -7   5      723.38      687.51     12.34 o
  -2  -7   5      234.24      235.16      6.35 o
  -1  -7   5     2515.36     2460.98     41.87 o
   0  -7   5      663.36      715.33     13.27 o
   1  -7   5      281.52      323.03     12.41 o
   2  -7   5       89.49      111.83      5.57 o
   3  -7   5        0.65        6.93      2.38 o
   4  -7   5        4.11        4.15      2.40 o
   5  -7   5        9.48        9.47      3.54 o
   6  -7   5        1.98        3.39      3.82 o
   7  -7   5        6.73       10.58      4.66 o
   8  -7   5       15.32       18.66      5.49 o
   9  -7   5        6.43        7.25      6.30 o
  10  -7   5        1.38        5.89      7.23 o
 -10  -6   5        0.93        1.96     11.02 o
  -9  -6   5       17.59       24.98     12.00 o
  -8  -6   5        3.61        5.40      4.60 o
  -7  -6   5        0.69       -0.62      2.31 o
  -6  -6   5       84.40      100.52      4.65 o
  -5  -6   5        8.67        8.07      2.11 o
  -4  -6   5       50.65       73.63      3.53 o
  -3  -6   5      109.40      102.79      3.88 o
  -2  -6   5       25.56       18.41      1.93 o
  -1  -6   5       79.29      135.51      4.39 o
   0  -6   5        3.40        4.51      1.86 o
   1  -6   5     1118.27     1076.33     17.95 o
   2  -6   5     1542.17     1480.98     30.02 o
   3  -6   5      161.04      151.79      5.02 o
   4  -6   5        0.62       -1.99      1.99 o
   5  -6   5        6.38        8.72      3.28 o
   6  -6   5       66.83       69.30      6.36 o
   7  -6   5       18.27        1.31      4.12 o
   8  -6   5       85.22       91.62      9.79 o
   9  -6   5        1.57        0.62      4.78 o
  10  -6   5        7.17       12.56      7.01 o
 -11  -5   5        0.37       29.88     13.47 o
 -10  -5   5        8.26       19.10     11.76 o
  -9  -5   5        1.75       12.87      6.94 o
  -8  -5   5        8.53        2.73      4.07 o
  -7  -5   5        8.07        6.51      2.57 o
  -6  -5   5      176.26      174.18      5.78 o
  -5  -5   5       70.66       73.02      3.56 o
  -4  -5   5      966.00      858.61     16.12 o
  -3  -5   5      245.29      252.03      6.09 o
  -2  -5   5      700.56      883.56     21.53 o
  -1  -5   5       33.19       30.91      3.29 o
   0  -5   5     4390.84     4392.81     71.72 o
   1  -5   5      220.87      223.62      6.10 o
   2  -5   5      870.98      783.67     17.18 o
   3  -5   5      337.47      321.26      7.37 o
   4  -5   5      289.79      268.92      6.80 o
   5  -5   5       69.97       74.15      4.89 o
   6  -5   5       22.31       19.75      4.24 o
   7  -5   5       28.07       28.31      5.07 o
   8  -5   5       92.63       78.27      7.05 o
   9  -5   5       32.63       30.44      6.26 o
  10  -5   5        7.55        6.39      6.69 o
  11  -5   5        0.66        5.01      7.19 o
 -11  -4   5       12.64       16.21      8.59 o
 -10  -4   5       54.70       89.54     11.25 o
  -9  -4   5       37.06       34.60      9.80 o
  -8  -4   5        2.29       12.61      6.13 o
  -7  -4   5       83.44      101.14      4.69 o
  -6  -4   5        1.49       -0.24      1.79 o
  -5  -4   5      152.76      147.25      4.76 o
  -4  -4   5      112.55       84.75      3.32 o
  -3  -4   5       90.22       90.03      2.89 o
  -2  -4   5      330.68      366.78      6.86 o
  -1  -4   5      101.30      112.98      4.10 o
   0  -4   5     1013.33     1085.26     17.54 o
   1  -4   5      155.63      172.69      4.94 o
   2  -4   5       69.42       96.63      3.88 o
   3  -4   5      999.42     1033.81     19.01 o
   4  -4   5      370.47      385.07      7.44 o
   5  -4   5       63.08       66.87      4.08 o
   6  -4   5       18.61       15.48      3.21 o
   7  -4   5       13.51       13.92      4.45 o
   8  -4   5       13.38        8.63      6.26 o
   9  -4   5        1.11       -2.77      4.47 o
  10  -4   5        0.49        6.93      6.04 o
  11  -4   5        2.96       -4.03     11.46 o
 -11  -3   5       25.08        7.12      8.47 o
 -10  -3   5      116.63      140.92     20.58 o
  -9  -3   5       14.26       14.74     13.10 o
  -8  -3   5        1.08       -5.44      5.44 o
  -7  -3   5        0.01        4.62      2.05 o
  -6  -3   5        7.41       13.96      2.18 o
  -5  -3   5       28.84       35.41      2.95 o
  -4  -3   5     1323.52     1228.34     19.65 o
  -3  -3   5      735.13      634.14     10.66 o
  -2  -3   5     2638.42     2371.35     35.72 o
  -1  -3   5     1588.00     1364.63     23.30 o
   0  -3   5     1552.82     1434.85     23.56 o
   1  -3   5      155.39      168.23      6.65 o
   2  -3   5       20.34       42.65      5.68 o
   3  -3   5      199.05      208.00      4.63 o
   4  -3   5      289.42      366.62      6.63 o
   5  -3   5        7.33        5.88      2.87 o
   6  -3   5       39.42       47.75      3.69 o
   7  -3   5       34.10       36.31      3.82 o
   8  -3   5       93.10       77.98      5.84 o
   9  -3   5       38.18       26.93      5.32 o
  10  -3   5        8.72       11.16      6.25 o
  11  -3   5        1.54        4.39      6.46 o
 -11  -2   5        1.66       -1.80      7.59 o
 -10  -2   5        0.66       -3.85      8.82 o
  -9  -2   5        8.49        8.57     15.68 o
  -8  -2   5      139.37      129.39     10.74 o
  -7  -2   5        4.25        5.76      2.24 o
  -6  -2   5      229.05      227.88      5.84 o
  -5  -2   5        9.58        4.24      1.72 o
  -4  -2   5      349.14      271.16      5.58 o
  -3  -2   5      546.61      618.44     10.26 o
  -2  -2   5       34.99       29.49      1.24 o
  -1  -2   5     5970.32     6182.78     99.12 o
   0  -2   5      741.09      756.54     16.80 o
   1  -2   5      537.27      519.85      7.79 o
   2  -2   5       27.80       59.43      2.01 o
   3  -2   5      356.07      456.81      7.48 o
   4  -2   5       82.06       82.56      4.97 o
   5  -2   5      435.86      430.36      9.33 o
   6  -2   5      286.77      275.72      7.59 o
   7  -2   5      100.63       96.39      5.84 o
   8  -2   5       86.95      111.61      6.53 o
   9  -2   5        8.84       12.23      4.16 o
  10  -2   5        4.68        9.46      4.93 o
  11  -2   5        0.03       -4.76      4.97 o
 -11  -1   5        2.87        9.63      8.31 o
 -10  -1   5        1.08        3.52      7.01 o
  -9  -1   5        0.05       -1.58      6.31 o
  -8  -1   5       82.47       89.35      9.79 o
  -7  -1   5       34.02       44.15      3.09 o
  -6  -1   5      722.28      703.09     12.84 o
  -5  -1   5      876.06      905.45     14.04 o
  -4  -1   5      866.51      840.31     12.74 o
  -3  -1   5      309.58      292.49      5.26 o
  -2  -1   5     3227.81     3119.19     65.89 o
  -1  -1   5     6976.27     6351.18    101.82 o
   0  -1   5       82.79       79.78      2.62 o
   1  -1   5     1819.43     1721.56     22.84 o
   2  -1   5     1030.26     1027.39     14.33 o
   3  -1   5     2884.85     2813.08     39.63 o
   4  -1   5      767.89      638.84     11.87 o
   5  -1   5       98.54       83.51      4.56 o
   6  -1   5        6.61       11.48      3.07 o
   7  -1   5     1627.42     1540.10     24.84 o
   8  -1   5      107.43      114.65      5.85 o
   9  -1   5       11.32        9.23      4.00 o
  10  -1   5       50.47       52.01      6.03 o
  11  -1   5       12.91        3.29      5.55 o
 -11   0   5        0.17       -1.05      7.53 o
 -10   0   5       71.17       85.08     16.41 o
  -9   0   5        0.02       -6.00      6.00 o
  -8   0   5      551.07      563.96     15.58 o
  -7   0   5        1.31       -0.09      2.59 o
  -6   0   5        1.58        4.82      2.35 o
  -5   0   5        2.70        1.34      1.77 o
  -4   0   5     3250.72     3749.47     56.25 o
  -3   0   5        0.57        0.98      0.80 o
  -2   0   5     1053.00     1147.01     17.68 o
  -1   0   5        7.59        8.12      0.91 o
   0   0   5       72.72       50.41      2.01 o
   1   0   5        0.11        0.66      0.72 o
   2   0   5       48.91       38.82      1.65 o
   3   0   5       56.38       54.41      2.40 o
   4   0   5     5365.12     5466.40     82.48 o
   5   0   5       79.94       84.75      3.22 o
   6   0   5     1042.13     1031.48     18.76 o
   7   0   5        0.11       -2.57      2.57 o
   8   0   5       18.63       12.83      3.14 o
   9   0   5        0.01       -1.96      2.77 o
  10   0   5        9.71        3.07      4.27 o
  11   0   5        0.00       -4.31      4.64 o
 -11   1   5        8.98        3.41      7.79 o
 -10   1   5       50.77       55.99     10.37 o
  -9   1   5       35.14       30.65     13.10 o
  -8   1   5      235.12      234.82      9.65 o
  -7   1   5       39.24       42.97      3.79 o
  -6   1   5      113.39      106.45      4.74 o
  -5   1   5       12.32       28.56      2.96 o
  -4   1   5     1742.39     1780.98     25.81 o
  -3   1   5        2.10        5.25      1.38 o
  -2   1   5     6656.02     6288.69     92.46 o
  -1   1   5     2980.54     2778.25     61.11 o
   0   1   5      481.12      434.58      6.49 o
   1   1   5      199.96      211.86      4.93 o
   2   1   5      672.74      622.49     10.80 o
   3   1   5     2565.01     2347.76     36.46 o
   4   1   5        0.83        5.59      1.70 o
   5   1   5      389.40      336.23      7.44 o
   6   1   5     1379.79     1240.53     21.92 o
   7   1   5      753.48      691.35     14.30 o
   8   1   5      109.43      107.69      5.53 o
   9   1   5       94.39       84.06      5.44 o
  10   1   5       16.26       13.14      4.94 o
  11   1   5        0.05       -2.37      4.76 o
 -11   2   5        2.81       -3.65      8.31 o
 -10   2   5       12.76       15.56     11.76 o
  -9   2   5      115.01       97.70     11.30 o
  -8   2   5       20.49       14.36      5.83 o
  -7   2   5       87.84       84.05      8.41 o
  -6   2   5      779.94      808.97     16.38 o
  -5   2   5      337.95      342.46      8.40 o
  -4   2   5       27.14       43.48      2.57 o
  -3   2   5      588.81      576.85     10.32 o
  -2   2   5     6125.17     6748.92     99.43 o
  -1   2   5      418.03      386.29      6.92 o
   0   2   5     4600.02     4688.36     64.62 o
   1   2   5       68.06       62.24      2.08 o
   2   2   5     4501.36     4671.36     70.21 o
   3   2   5     1578.85     1710.96     26.95 o
   4   2   5      239.54      254.60      6.06 o
   5   2   5       97.65       79.76      3.57 o
   6   2   5      381.43      379.48      8.70 o
   7   2   5      135.77      126.62      5.60 o
   8   2   5        0.01        4.40      2.83 o
   9   2   5       19.70       20.22      3.87 o
  10   2   5        2.54        3.61      5.14 o
  11   2   5        0.85       -0.01      5.07 o
 -11   3   5        2.83       -1.10     13.72 o
 -10   3   5        2.93        1.47      7.52 o
  -9   3   5       28.87       39.34      9.06 o
  -8   3   5      132.45      102.54     10.12 o
  -7   3   5       57.04       71.35      5.89 o
  -6   3   5       26.79       15.38      3.08 o
  -5   3   5      244.94      220.57      6.71 o
  -4   3   5     1248.33     1141.13     21.01 o
  -3   3   5        5.24        1.21      1.47 o
  -2   3   5     1478.13     1388.68     24.20 o
  -1   3   5      377.30      375.01      8.02 o
   0   3   5       44.84       39.77      2.33 o
   1   3   5       15.48       33.03      2.08 o
   2   3   5      463.63      367.54      7.22 o
   3   3   5      107.52      135.48      5.22 o
   4   3   5     1142.89     1101.67     18.65 o
   5   3   5      266.41      259.05      6.69 o
   6   3   5       86.96       77.43      3.97 o
   7   3   5      231.79      226.37      8.02 o
   8   3   5        4.23       -0.30      2.79 o
   9   3   5        2.45        4.71      3.56 o
  10   3   5        0.26        5.00      5.11 o
  11   3   5        0.75       -0.58      5.71 o
 -11   4   5        0.13       -4.45      8.23 o
 -10   4   5        0.61       -6.90      6.90 o
  -9   4   5       39.26       42.61     11.76 o
  -8   4   5        1.49        8.13      4.59 o
  -7   4   5      290.53      302.16     14.71 o
  -6   4   5      488.08      501.06     13.91 o
  -5   4   5      216.49      211.70      8.00 o
  -4   4   5       11.74       17.45      3.09 o
  -3   4   5       17.80        9.21      2.39 o
  -2   4   5      124.07      145.32      5.03 o
  -1   4   5      324.30      266.61      8.52 o
   0   4   5      272.95      237.26      6.78 o
   1   4   5      564.82      657.09     11.80 o
   2   4   5     1545.26     1762.88     25.80 o
   3   4   5      108.03      101.74      4.56 o
   4   4   5        0.04        3.85      1.94 o
   5   4   5        0.82        0.14      1.91 o
   6   4   5      597.56      570.44     19.46 o
   7   4   5       72.50       78.97      6.58 o
   8   4   5      106.48      124.07      6.66 o
   9   4   5       14.28        9.23      3.82 o
  10   4   5        8.64        6.91      5.57 o
 -11   5   5        2.72       -4.41      8.71 o
 -10   5   5       30.38       36.66      9.78 o
  -9   5   5        0.21       -4.49      6.84 o
  -8   5   5       75.24       72.88      6.85 o
  -7   5   5      199.48      195.00     10.92 o
  -6   5   5       32.81       43.93      5.12 o
  -5   5   5      131.97      142.12      7.64 o
  -4   5   5        6.72        5.62      3.96 o
  -3   5   5      512.32      509.29     12.50 o
  -2   5   5      161.68      184.99      7.25 o
  -1   5   5     2530.29     2542.37     55.78 o
   0   5   5      115.46      131.93      4.66 o
   1   5   5      460.26      409.58      8.47 o
   2   5   5       88.55       88.06      3.28 o
   3   5   5        6.74        6.99      1.81 o
   4   5   5       20.09       25.01      2.59 o
   5   5   5       20.81       18.99      2.73 o
   6   5   5      134.29      141.75      5.59 o
   7   5   5       75.60       80.57      5.34 o
   8   5   5      109.98      116.57      7.28 o
   9   5   5        0.01        2.80      4.01 o
  10   5   5        3.15        9.89      5.90 o
 -10   6   5       12.85        1.75      8.12 o
  -9   6   5        1.32       -6.87      6.87 o
  -8   6   5       74.41       64.32      6.91 o
  -7   6   5      169.64      173.82     10.43 o
  -6   6   5       13.99       21.04      3.92 o
  -5   6   5        4.65        0.62      3.40 o
  -4   6   5      297.22      313.44      9.95 o
  -3   6   5      393.62      417.74     11.23 o
  -2   6   5      467.90      543.48     11.58 o
  -1   6   5      297.12      288.08      8.57 o
   0   6   5      192.64      214.59      6.31 o
   1   6   5       45.44       37.05      3.79 o
   2   6   5      188.87      183.94      4.79 o
   3   6   5      400.04      386.38      7.91 o
   4   6   5        2.98       -0.79      2.00 o
   5   6   5        1.09        6.05      2.55 o
   6   6   5      117.29      105.73      5.09 o
   7   6   5        0.05        0.39      3.03 o
   8   6   5       35.94       45.00      5.48 o
   9   6   5        3.88       -4.88      4.88 o
  10   6   5       10.09       10.26      7.45 o
 -10   7   5        1.73       -3.48      7.84 o
  -9   7   5       26.06       15.32     16.66 o
  -8   7   5      100.01       98.82      7.99 o
  -7   7   5      137.62      148.88      9.58 o
  -6   7   5        0.01       -0.69      3.30 o
  -5   7   5      574.33      599.34     16.15 o
  -4   7   5      172.82      180.82      6.82 o
  -3   7   5      572.78      525.74     12.09 o
  -2   7   5       23.30       18.39      3.36 o
  -1   7   5      939.47      884.11     20.75 o
   0   7   5       77.02       96.82      4.64 o
   1   7   5      107.45      118.41      5.19 o
   2   7   5       68.87       68.47      3.78 o
   3   7   5      138.44      127.98      5.06 o
   4   7   5        3.66        1.89      2.26 o
   5   7   5       70.00       66.31      4.66 o
   6   7   5        0.89       -0.82      2.68 o
   7   7   5        6.94        5.79      3.61 o
   8   7   5        2.47        1.37      4.38 o
   9   7   5        0.09        2.01      6.12 o
  -9   8   5        2.22       -2.49      8.82 o
  -8   8   5       31.59       20.53      5.95 o
  -7   8   5        2.66       -4.31      4.40 o
  -6   8   5        7.40       -1.71      4.41 o
  -5   8   5        0.59        2.51      3.76 o
  -4   8   5      101.09      107.74      6.65 o
  -3   8   5      167.47      170.63      7.81 o
  -2   8   5        0.14       -2.89      2.89 o
  -1   8   5       77.18       83.73      5.50 o
   0   8   5       35.94       34.49      3.58 o
   1   8   5      226.85      210.85      7.18 o
   2   8   5      543.18      468.01     11.65 o
   3   8   5       15.43       18.23      2.99 o
   4   8   5      123.58      126.79      5.53 o
   5   8   5       88.58       79.04      4.80 o
   6   8   5       19.99       18.74      3.72 o
   7   8   5       13.34        7.89      3.84 o
   8   8   5        0.27        7.35      6.12 o
   9   8   5       28.45       21.41      7.88 o
  -9   9   5       17.17       -7.35     12.25 o
  -8   9   5        4.48        1.70      8.40 o
  -7   9   5       71.33       75.99      9.08 o
  -6   9   5       69.36       67.10     14.20 o
  -5   9   5      109.00       96.40      7.08 o
  -4   9   5        0.41        0.60      3.71 o
  -3   9   5      178.58      181.52      8.36 o
  -2   9   5       72.59       57.26      5.37 o
  -1   9   5        0.30       -0.18      2.98 o
   0   9   5       38.26       45.06      4.23 o
   1   9   5       22.40       16.42      3.34 o
   2   9   5       78.54       82.09      5.24 o
   3   9   5       36.55       29.22      3.55 o
   4   9   5        3.92        4.97      2.80 o
   5   9   5       51.07       42.89      5.15 o
   6   9   5       83.99       82.20      7.68 o
   7   9   5       62.72       69.57      6.30 o
   8   9   5        3.19        3.89      6.12 o
  -8  10   5       14.02       24.84      9.87 o
  -7  10   5       25.04       19.31      7.13 o
  -6  10   5       13.49       15.11      6.25 o
  -5  10   5       27.03       20.69      5.18 o
  -4  10   5       45.46       44.96      8.77 o
  -3  10   5        4.71        3.97      3.82 o
  -2  10   5       59.70       50.02      7.21 o
  -1  10   5        0.79        4.86      3.50 o
   0  10   5        0.78        0.59      2.95 o
   1  10   5      392.43      385.96     11.00 o
   2  10   5       13.07       10.84      3.34 o
   3  10   5        0.34       -2.20      2.70 o
   4  10   5        0.01        0.86      2.72 o
   5  10   5        5.12        2.32      3.09 o
   6  10   5        0.01        1.88      3.75 o
   7  10   5        4.23        9.60      4.46 o
   8  10   5        3.84       -0.37      5.00 o
  -7  11   5        2.23        4.10      8.56 o
  -6  11   5       29.28       34.57      7.78 o
  -5  11   5       11.36        9.97      5.17 o
  -4  11   5        5.93       -0.93      4.10 o
  -3  11   5       87.69       88.32      7.14 o
  -2  11   5        8.96        7.47      4.16 o
  -1  11   5      132.97      144.56      8.29 o
   0  11   5      133.96      151.59      8.38 o
   1  11   5        5.83        3.97      3.23 o
   2  11   5        3.00        4.05      3.25 o
   3  11   5        0.81        0.31      3.14 o
   4  11   5        8.32        6.55      3.64 o
   5  11   5        3.22        2.44      3.80 o
   6  11   5        1.81        1.79      4.15 o
   7  11   5        5.44       -2.98      4.33 o
  -7  12   5       11.66       -1.25     14.45 o
  -6  12   5        0.06        4.61     10.41 o
  -5  12   5       21.36       11.44      6.42 o
  -4  12   5       11.85       -0.22      5.43 o
  -3  12   5       33.73       39.24      6.15 o
  -2  12   5       26.10       11.16      4.74 o
  -1  12   5      187.79      189.37     11.46 o
   0  12   5        0.02        4.42      4.13 o
   1  12   5        9.46       10.65      3.92 o
   2  12   5        0.20       -2.76      3.32 o
   3  12   5       14.89       12.64      5.35 o
   4  12   5        0.05        0.27      4.41 o
   5  12   5        5.11       -1.24      4.79 o
   6  12   5       21.00       20.38      6.29 o
  -5  13   5        8.22        1.50      6.54 o
  -4  13   5        0.48       -3.05      5.93 o
  -3  13   5        0.04       -3.49      5.56 o
  -2  13   5       27.99       28.66      6.89 o
  -1  13   5        2.01       -3.32      5.00 o
   0  13   5        8.24       15.70      5.75 o
   1  13   5       20.46       23.11      6.35 o
   2  13   5        0.42       -4.62      4.62 o
   3  13   5        9.09       13.97      5.74 o
   4  13   5        2.20       -2.04      4.75 o
   5  13   5       26.17        6.34      6.83 o
  -4  14   5       20.96       33.17      8.39 o
  -3  14   5        0.34        3.23      6.59 o
  -2  14   5       13.44        7.11      6.28 o
  -1  14   5        6.90        7.37      5.89 o
   0  14   5        2.84       -5.54      5.54 o
   1  14   5        8.43        5.25      6.03 o
   2  14   5        6.53        1.10      5.86 o
   3  14   5        7.19        0.85      6.65 o
  -4 -15   6        4.80        3.18      9.31 o
  -3 -15   6       44.85       63.19     10.78 o
  -2 -15   6       31.05       33.59      8.54 o
  -1 -15   6        3.71        1.24      6.32 o
   0 -15   6       50.05       69.07     14.94 o
   1 -15   6        0.87       11.43      7.11 o
   2 -15   6        7.37       10.69      7.64 o
   3 -15   6        8.70       12.97      7.50 o
  -5 -14   6        5.22        6.52      6.57 o
  -4 -14   6       18.35       27.18      7.84 o
  -3 -14   6      170.19      177.38     13.42 o
  -2 -14   6       21.82       34.49     11.02 o
  -1 -14   6        3.96        1.84      6.06 o
   0 -14   6        9.88        6.65      6.13 o
   1 -14   6        2.23        2.32      6.05 o
   2 -14   6        0.20       -5.75      5.75 o
   3 -14   6        0.85       -5.20      5.61 o
   4 -14   6        9.76       -4.41     10.53 o
   5 -14   6       31.53       38.45     15.19 o
  -6 -13   6       23.07        9.55     10.53 o
  -5 -13   6       33.32       35.60      6.30 o
  -4 -13   6       85.34       95.67      7.27 o
  -3 -13   6        0.37       -1.12      4.81 o
  -2 -13   6       50.09       49.67      5.90 o
  -1 -13   6        2.70        0.19      4.03 o
   0 -13   6       22.95       17.13      4.83 o
   1 -13   6        5.74        1.38      4.24 o
   2 -13   6        0.48        3.08      4.43 o
   3 -13   6        0.45       -1.19      4.09 o
   4 -13   6       11.81        9.23      5.67 o
   5 -13   6        1.22       -0.54      5.34 o
   6 -13   6        0.04       -1.75      7.07 o
  -7 -12   6       86.77       75.50     10.60 o
  -6 -12   6        4.51        5.42      4.83 o
  -5 -12   6       20.59       15.89      4.56 o
  -4 -12   6       65.02       61.95      6.44 o
  -3 -12   6      113.26      117.47      8.70 o
  -2 -12   6        0.68       -2.55      3.25 o
  -1 -12   6       71.01       62.36      5.91 o
   0 -12   6        0.16       -3.53      3.53 o
   1 -12   6        1.56       -3.60      3.60 o
   2 -12   6       22.05       20.00      4.82 o
   3 -12   6       46.99       45.62      5.14 o
   4 -12   6        4.86        9.47      4.80 o
   5 -12   6       40.14       28.32      6.93 o
   6 -12   6        0.01       -5.44      5.44 o
   7 -12   6        5.09        5.40      6.59 o
  -8 -11   6       22.74       25.91     13.72 o
  -7 -11   6       44.34       41.14      8.86 o
  -6 -11   6        8.96        8.96      4.75 o
  -5 -11   6       39.66       36.31      6.23 o
  -4 -11   6       24.80       28.94      4.13 o
  -3 -11   6        4.23        4.25      4.12 o
  -2 -11   6        2.20        2.04      2.85 o
  -1 -11   6      335.15      359.46     15.63 o
   0 -11   6       98.72      104.32      6.89 o
   1 -11   6        2.12       -3.30      3.30 o
   2 -11   6      142.03      154.31      8.15 o
   3 -11   6      153.19      151.61      7.21 o
   4 -11   6        2.07        7.12      3.41 o
   5 -11   6      127.81      155.87      8.21 o
   6 -11   6       15.10       18.95      6.28 o
   7 -11   6       17.03        8.01      6.26 o
   8 -11   6        7.16       15.51      7.12 o
  -9 -10   6       11.21       18.61     12.74 o
  -8 -10   6        0.00        1.56      6.35 o
  -7 -10   6        0.09       -1.48      5.65 o
  -6 -10   6       16.81       19.04      3.81 o
  -5 -10   6       34.62       39.92      4.31 o
  -4 -10   6        2.33        2.97      2.85 o
  -3 -10   6       22.95       25.46      3.67 o
  -2 -10   6       75.86       76.10      4.95 o
  -1 -10   6        8.49       14.31      3.22 o
   0 -10   6       59.50       51.58      5.18 o
   1 -10   6      508.41      458.64     20.06 o
   2 -10   6       11.59       15.55      4.52 o
   3 -10   6       58.12       67.55      6.87 o
   4 -10   6       96.92       95.11      5.37 o
   5 -10   6        0.00        2.59      3.90 o
   6 -10   6      267.52      260.12     11.69 o
   7 -10   6        2.36        7.74      5.90 o
   8 -10   6       30.10       36.43      7.78 o
   9 -10   6       24.20       28.79     10.13 o
  -9  -9   6       21.53       35.51     13.47 o
  -8  -9   6       14.12       -1.69      5.36 o
  -7  -9   6        9.73       11.44      5.88 o
  -6  -9   6      225.10      231.79     10.62 o
  -5  -9   6      524.10      504.85     13.85 o
  -4  -9   6       70.60       67.72      5.05 o
  -3  -9   6      456.62      476.72     13.37 o
  -2  -9   6      113.90      117.40      6.50 o
  -1  -9   6      146.86      160.26      6.20 o
   0  -9   6      195.72      199.61      6.73 o
   1  -9   6        4.02        9.48      3.05 o
   2  -9   6        0.87        4.19      3.65 o
   3  -9   6        0.26        4.31      3.81 o
   4  -9   6      437.35      419.87     10.45 o
   5  -9   6       20.26       16.32      4.25 o
   6  -9   6       94.69       89.37      9.90 o
   7  -9   6        0.05        1.08      4.61 o
   8  -9   6        8.24        8.37      6.29 o
   9  -9   6        0.02       -3.52      8.46 o
 -10  -8   6       61.44       77.40     17.39 o
  -9  -8   6       63.11       45.07     14.45 o
  -8  -8   6        0.64        1.73      5.66 o
  -7  -8   6       55.09       44.05      7.53 o
  -6  -8   6       51.62       43.99      4.30 o
  -5  -8   6        9.91        9.44      3.14 o
  -4  -8   6       38.75       40.42      4.95 o
  -3  -8   6      131.68      125.72      5.82 o
  -2  -8   6        7.52       14.43      3.00 o
  -1  -8   6      303.77      295.31      9.46 o
   0  -8   6       68.99       65.79      3.89 o
   1  -8   6      236.31      256.95      7.44 o
   2  -8   6       56.31       48.89      4.23 o
   3  -8   6       85.43       94.86      5.24 o
   4  -8   6        5.76       -1.55      3.66 o
   5  -8   6       30.75       21.53      4.34 o
   6  -8   6      127.36      101.25      7.42 o
   7  -8   6        1.10       -0.51      4.36 o
   8  -8   6        3.71       -3.82      5.27 o
   9  -8   6        0.10       -3.83      5.87 o
  10  -8   6        2.31       20.36      9.73 o
 -10  -7   6       39.84       30.37     13.72 o
  -9  -7   6        7.76       10.29     10.78 o
  -8  -7   6       11.04        9.52      5.88 o
  -7  -7   6       45.14       54.30      7.83 o
  -6  -7   6       40.46       41.98      4.05 o
  -5  -7   6       62.02       67.30      5.39 o
  -4  -7   6       21.36       17.08      2.99 o
  -3  -7   6      121.63      118.87      3.78 o
  -2  -7   6        2.35        8.45      1.93 o
  -1  -7   6      349.09      309.40      8.93 o
   0  -7   6      351.55      361.58     11.39 o
   1  -7   6     1344.15     1378.53     22.78 o
   2  -7   6      706.98      688.70     14.56 o
   3  -7   6       46.59       55.26      5.51 o
   4  -7   6       54.84       53.73      3.70 o
   5  -7   6       16.27       19.07      4.13 o
   6  -7   6      188.01      181.15      8.93 o
   7  -7   6      233.02      254.10     11.13 o
   8  -7   6       59.13       58.30      7.74 o
   9  -7   6        1.65       -2.80      6.61 o
  10  -7   6        9.70       13.20      7.25 o
 -10  -6   6       17.26       11.02     12.49 o
  -9  -6   6       44.86       55.85     13.72 o
  -8  -6   6       16.64       14.58      6.25 o
  -7  -6   6        0.03        3.98      4.22 o
  -6  -6   6      113.21      118.06      4.95 o
  -5  -6   6        8.50        7.87      2.50 o
  -4  -6   6       47.29       48.84      4.30 o
  -3  -6   6      683.09      766.88     13.10 o
  -2  -6   6       28.93       42.37      2.96 o
  -1  -6   6       62.30       81.97      3.22 o
   0  -6   6     1160.56     1176.79     21.27 o
   1  -6   6       31.20       41.86      3.02 o
   2  -6   6     2078.36     1950.41     34.22 o
   3  -6   6      489.91      524.13     11.85 o
   4  -6   6      424.00      376.56      8.83 o
   5  -6   6        2.53       -1.12      2.86 o
   6  -6   6       22.07       17.41      4.66 o
   7  -6   6       43.93       58.86      6.39 o
   8  -6   6        3.65       -1.55      4.49 o
   9  -6   6      103.92      121.04     10.41 o
  10  -6   6        1.10        9.13      7.43 o
 -11  -5   6        7.54       24.98     12.98 o
 -10  -5   6       18.11        5.14     10.78 o
  -9  -5   6        3.60        5.52      6.30 o
  -8  -5   6      101.50       86.65      7.14 o
  -7  -5   6        1.87        1.55      3.82 o
  -6  -5   6       11.17       17.88      2.53 o
  -5  -5   6       95.17       93.86      3.88 o
  -4  -5   6       56.36       43.09      2.64 o
  -3  -5   6      638.98      603.69     11.69 o
  -2  -5   6     1072.02     1174.11     23.50 o
  -1  -5   6       80.64       99.89     11.68 o
   0  -5   6     5946.47     5682.29     92.24 o
   1  -5   6      341.34      325.68      7.76 o
   2  -5   6        3.93        3.07      1.90 o
   3  -5   6      299.55      259.53      6.54 o
   4  -5   6      201.35      167.16      6.52 o
   5  -5   6      134.62      133.13      6.19 o
   6  -5   6        1.78       -0.21      3.64 o
   7  -5   6        2.37       -5.51      6.33 o
   8  -5   6       13.58       16.27      5.14 o
   9  -5   6        1.73        2.73      5.16 o
  10  -5   6        7.85        2.74      6.56 o
 -11  -4   6        0.64       19.84     12.49 o
 -10  -4   6        4.43       -0.15      7.01 o
  -9  -4   6       40.44       49.82      8.81 o
  -8  -4   6        5.36       -2.11      3.90 o
  -7  -4   6      159.19      156.26      6.66 o
  -6  -4   6       74.94       76.30      3.75 o
  -5  -4   6      222.99      230.86      6.12 o
  -4  -4   6     1036.08     1031.47     17.00 o
  -3  -4   6     1337.56     1347.43     21.29 o
  -2  -4   6     1666.65     1626.94     27.90 o
  -1  -4   6     4037.75     4217.95     76.93 o
   0  -4   6     2198.60     2207.42     36.92 o
   1  -4   6     1456.49     1622.37     28.00 o
   2  -4   6        4.36       19.51      3.00 o
   3  -4   6      115.78      131.38      4.37 o
   4  -4   6        0.37        4.81      1.50 o
   5  -4   6       85.86       87.75      4.18 o
   6  -4   6       51.72       48.66      5.20 o
   7  -4   6        1.42        1.17      3.72 o
   8  -4   6       22.03       21.05      5.10 o
   9  -4   6        3.53        2.40      4.70 o
  10  -4   6        7.81       -2.43      5.56 o
  11  -4   6        5.30       -4.78      6.36 o
 -11  -3   6        0.31        6.27     11.02 o
 -10  -3   6       11.68        9.60      7.35 o
  -9  -3   6      292.57      265.08     15.76 o
  -8  -3   6        0.80        4.27      5.78 o
  -7  -3   6        1.45        2.12      2.23 o
  -6  -3   6      151.34      146.49      4.56 o
  -5  -3   6      596.78      574.69     10.49 o
  -4  -3   6      292.64      325.09      8.18 o
  -3  -3   6        6.76        8.82      1.17 o
  -2  -3   6      343.91      356.60      6.48 o
  -1  -3   6     1443.34     1302.30     22.44 o
   0  -3   6     2178.14     1883.36     28.89 o
   1  -3   6      538.91      535.63     11.58 o
   2  -3   6      915.03      898.52     13.82 o
   3  -3   6       88.99       86.16      2.78 o
   4  -3   6       33.65       36.06      2.49 o
   5  -3   6      229.02      218.20      8.36 o
   6  -3   6       16.13       21.47      3.61 o
   7  -3   6       72.99       72.96      5.33 o
   8  -3   6        3.30        0.62      3.39 o
   9  -3   6        5.30       -2.87      6.31 o
  10  -3   6        4.01        5.98      7.65 o
  11  -3   6        2.26        6.75      7.07 o
 -11  -2   6        4.95        3.39      8.13 o
 -10  -2   6       12.51       12.89      8.04 o
  -9  -2   6       59.47       53.81      9.26 o
  -8  -2   6       27.09       35.87     12.98 o
  -7  -2   6       32.92       40.79      4.26 o
  -6  -2   6      706.53      751.23     13.45 o
  -5  -2   6      263.88      264.64      5.36 o
  -4  -2   6       19.61       13.05      1.65 o
  -3  -2   6      265.92      290.79      5.39 o
  -2  -2   6     4240.37     4690.47     97.47 o
  -1  -2   6      168.02      174.17      3.72 o
   0  -2   6     4131.07     4282.75     69.07 o
   1  -2   6       20.81       18.65      1.41 o
   2  -2   6     5948.15     6139.53     78.72 o
   3  -2   6     2762.31     2859.05     35.66 o
   4  -2   6       44.82       58.25      2.48 o
   5  -2   6        0.09        5.58      2.20 o
   6  -2   6      253.28      255.23      7.34 o
   7  -2   6       39.97       40.28      3.87 o
   8  -2   6        4.97        2.14      3.44 o
   9  -2   6        8.65        4.24      4.09 o
  10  -2   6       13.46        7.27      4.86 o
  11  -2   6        3.09        7.61      5.37 o
 -11  -1   6        0.89       -7.57      7.57 o
 -10  -1   6       10.06       10.50     17.02 o
  -9  -1   6       46.83       58.83      9.18 o
  -8  -1   6       10.04        9.83      6.32 o
  -7  -1   6       35.21       33.51      2.94 o
  -6  -1   6      276.10      276.65      6.97 o
  -5  -1   6      812.66      806.02     12.65 o
  -4  -1   6     3232.45     3155.53     43.59 o
  -3  -1   6       23.58       24.03      1.62 o
  -2  -1   6      497.73      440.39     25.48 o
  -1  -1   6     1273.13     1191.23     20.87 o
   0  -1   6     2477.02     2157.73     28.25 o
   1  -1   6     2010.80     1888.49     25.08 o
   2  -1   6     1365.70     1266.90     18.72 o
   3  -1   6      296.36      307.93      5.68 o
   4  -1   6     1539.13     1424.48     23.53 o
   5  -1   6      176.51      165.02      5.19 o
   6  -1   6     1431.27     1257.77     24.48 o
   7  -1   6       73.38       58.14      4.53 o
   8  -1   6       60.80       58.76      5.24 o
   9  -1   6      118.67      104.02      6.91 o
  10  -1   6        0.28       -4.29      4.29 o
  11  -1   6        0.54       -4.04      4.89 o
 -11   0   6        0.15       -3.06      7.45 o
 -10   0   6       79.02      121.66     12.90 o
  -9   0   6        0.09       -5.20      6.32 o
  -8   0   6       57.14       92.28     10.05 o
  -7   0   6        2.21        3.23      2.58 o
  -6   0   6     1166.91     1269.84     23.38 o
  -5   0   6        9.72       10.05      1.78 o
  -4   0   6       53.78       37.65      3.14 o
  -3   0   6       18.72       18.61      1.29 o
  -2   0   6     8658.32     9366.27    169.08 o
  -1   0   6       32.42       32.22      1.33 o
   0   0   6     6775.27     7181.50     97.39 o
   1   0   6        0.36        1.11      0.79 o
   2   0   6      333.40      284.02      5.06 o
   3   0   6       57.45       53.58      2.50 o
   4   0   6     2053.35     1981.79     31.73 o
   5   0   6       31.04       38.48      2.45 o
   6   0   6      685.23      697.80     13.97 o
   7   0   6        5.43        2.79      2.61 o
   8   0   6       71.90       76.30      4.66 o
   9   0   6        0.39        1.71      2.91 o
  10   0   6        0.08       -1.59      4.43 o
  11   0   6        0.00       11.55      5.46 o
 -11   1   6        1.21       15.92      9.01 o
 -10   1   6       34.20       32.70     14.45 o
  -9   1   6       18.64       12.99      7.79 o
  -8   1   6      132.91      160.21     12.38 o
  -7   1   6        7.25        8.00      5.31 o
  -6   1   6      696.53      700.76     14.51 o
  -5   1   6     1490.84     1507.01     22.53 o
  -4   1   6       17.53       35.51      3.29 o
  -3   1   6       13.66       11.91      2.25 o
  -2   1   6     1855.93     1715.92     26.26 o
  -1   1   6      557.08      572.05      9.51 o
   0   1   6     4279.16     3946.65     50.84 o
   1   1   6      384.14      366.26      5.97 o
   2   1   6      548.85      509.81      9.27 o
   3   1   6     1748.29     1622.01     28.31 o
   4   1   6     1322.22     1279.38     21.01 o
   5   1   6      151.57      135.32      4.50 o
   6   1   6        1.68        4.40      2.57 o
   7   1   6        5.09        4.47      2.75 o
   8   1   6       33.98       25.83      3.77 o
   9   1   6       26.89       22.05      3.92 o
  10   1   6        0.01       -4.26      4.26 o
  11   1   6        1.27       -2.56      6.08 o
 -11   2   6        6.12       12.20     11.51 o
 -10   2   6       12.82        6.53      7.84 o
  -9   2   6        5.34       15.33      8.57 o
  -8   2   6        0.05       -5.25     10.16 o
  -7   2   6        0.63        0.05      2.67 o
  -6   2   6      200.03      207.16      6.81 o
  -5   2   6      363.41      368.66      8.92 o
  -4   2   6     1154.70     1269.71     20.75 o
  -3   2   6     1636.98     1711.56     26.74 o
  -2   2   6     1552.50     1758.02     27.15 o
  -1   2   6       29.94       50.24      3.66 o
   0   2   6     2146.65     1894.09     27.09 o
   1   2   6       22.62       34.42      1.57 o
   2   2   6     2896.87     2648.92     44.37 o
   3   2   6     1705.93     1713.28     29.91 o
   4   2   6       10.16       17.30      2.10 o
   5   2   6       13.77       16.11      2.53 o
   6   2   6        0.01        0.97      2.37 o
   7   2   6       32.37       30.05      3.52 o
   8   2   6        0.03       -2.63      2.63 o
   9   2   6       24.81       28.67      4.22 o
  10   2   6       37.61       48.42      7.35 o
  11   2   6        0.01        4.69      5.21 o
 -11   3   6       35.75       44.95     11.08 o
 -10   3   6        5.17        2.33      7.47 o
  -9   3   6      217.69      221.88     15.37 o
  -8   3   6       72.47       80.11     10.01 o
  -7   3   6        4.29        7.03      4.44 o
  -6   3   6       15.10       11.18      3.36 o
  -5   3   6        3.13        2.32      2.35 o
  -4   3   6       24.55       22.68      2.66 o
  -3   3   6     2159.35     1840.73     49.86 o
  -2   3   6       14.31       23.50      2.07 o
  -1   3   6        8.83       14.46      2.82 o
   0   3   6      115.31      142.67     13.72 o
   1   3   6     1034.41     1032.62     18.80 o
   2   3   6      168.94      144.45      4.41 o
   3   3   6     2208.45     2077.21     35.93 o
   4   3   6      755.02      730.33     15.23 o
   5   3   6      718.08      673.28     12.91 o
   6   3   6       93.50       96.51      4.49 o
   7   3   6       14.21       11.70      4.45 o
   8   3   6        5.85        3.75      2.96 o
   9   3   6       24.73       14.22      4.07 o
  10   3   6        3.62        7.80      5.40 o
  11   3   6       19.91       27.43     13.72 o
 -11   4   6       15.05       18.60     12.49 o
 -10   4   6        7.15        4.18      8.37 o
  -9   4   6        0.02       -6.77      7.10 o
  -8   4   6      181.30      200.51     14.10 o
  -7   4   6      196.36      189.58      8.60 o
  -6   4   6      431.48      461.30     13.28 o
  -5   4   6      149.91      171.01      7.23 o
  -4   4   6      626.68      660.72     16.07 o
  -3   4   6      152.57      139.75      6.19 o
  -2   4   6      679.15      733.83     15.60 o
  -1   4   6       13.77        1.94      1.86 o
   0   4   6      369.90      486.48     11.54 o
   1   4   6        2.85       10.43      1.87 o
   2   4   6      863.31      917.53     14.52 o
   3   4   6     1163.57     1193.98     20.03 o
   4   4   6       18.92       20.63      2.84 o
   5   4   6       58.58       43.60      3.26 o
   6   4   6      131.41      130.60      5.28 o
   7   4   6      100.36      101.23      5.82 o
   8   4   6      108.12      117.14      6.55 o
   9   4   6        1.61        3.61      3.59 o
  10   4   6       23.60       30.33      6.73 o
 -10   5   6       22.38       -1.42      7.84 o
  -9   5   6       51.01       57.41     10.18 o
  -8   5   6       17.63        3.90      7.15 o
  -7   5   6       14.95       27.91      5.24 o
  -6   5   6       91.26       89.21      6.22 o
  -5   5   6      302.96      286.41      9.56 o
  -4   5   6       40.49       35.29      5.23 o
  -3   5   6      392.99      356.45     10.79 o
  -2   5   6       20.56       14.25      2.38 o
  -1   5   6      767.56      705.52     26.43 o
   0   5   6     1018.09      959.53     20.47 o
   1   5   6     1834.85     1605.06     26.25 o
   2   5   6        4.02       10.03      1.67 o
   3   5   6       11.41       15.39      2.03 o
   4   5   6       13.93       13.10      2.45 o
   5   5   6      135.15      122.09      5.01 o
   6   5   6      164.85      145.96      5.74 o
   7   5   6       45.79       46.19      4.61 o
   8   5   6       12.82       16.88      5.16 o
   9   5   6        0.18       -1.49      4.84 o
  10   5   6        1.67        4.97      5.93 o
 -10   6   6       17.59        8.19      9.00 o
  -9   6   6        4.37       -4.78      7.27 o
  -8   6   6      150.49      156.19     13.38 o
  -7   6   6      131.17      136.76      8.95 o
  -6   6   6     1537.00     1544.25     33.23 o
  -5   6   6        7.43        0.88      2.95 o
  -4   6   6      123.31      127.14      6.28 o
  -3   6   6      364.41      362.15     10.18 o
  -2   6   6      147.65      138.94      5.38 o
  -1   6   6        1.43       -3.04      3.04 o
   0   6   6       12.59       13.93      2.47 o
   1   6   6       83.99       85.30      4.20 o
   2   6   6      198.52      173.93      5.39 o
   3   6   6      662.48      572.91     13.85 o
   4   6   6       55.37       51.89      3.54 o
   5   6   6       64.95       72.57      4.18 o
   6   6   6       35.23       32.74      3.57 o
   7   6   6      185.15      177.18     10.86 o
   8   6   6       20.20       18.40      4.60 o
   9   6   6       23.02       18.59      7.06 o
  10   6   6        9.29       15.40      7.59 o
 -10   7   6        2.63      -10.04     18.98 o
  -9   7   6        5.67       -7.74      7.74 o
  -8   7   6       26.61       35.63      8.99 o
  -7   7   6       23.15       21.61      5.13 o
  -6   7   6        8.29       13.70      3.86 o
  -5   7   6       45.83       45.70      4.40 o
  -4   7   6       45.85       44.73      4.06 o
  -3   7   6       40.82       34.66      4.19 o
  -2   7   6      123.61      141.07      6.58 o
  -1   7   6       55.82       48.74      4.38 o
   0   7   6       45.81       42.94      3.71 o
   1   7   6      506.62      481.08     11.41 o
   2   7   6      300.25      280.92      7.46 o
   3   7   6      176.58      167.25      6.43 o
   4   7   6       35.97       36.29      3.93 o
   5   7   6      350.60      349.08     10.16 o
   6   7   6      224.37      202.37      7.94 o
   7   7   6       27.14       31.24      5.44 o
   8   7   6       16.20       14.84      6.47 o
   9   7   6       16.83       24.76      7.81 o
  -9   8   6        2.21       10.53     12.49 o
  -8   8   6        0.34       -8.69      8.69 o
  -7   8   6       94.87      101.38      9.19 o
  -6   8   6       11.17       11.49      4.49 o
  -5   8   6       49.31       69.11      6.96 o
  -4   8   6       30.68       33.80      4.78 o
  -3   8   6       72.55       79.20      5.78 o
  -2   8   6       20.77       29.98      4.22 o
  -1   8   6       88.73       84.15      5.59 o
   0   8   6        6.06       12.80      3.02 o
   1   8   6       12.16       12.36      3.08 o
   2   8   6       10.41        7.49      3.37 o
   3   8   6      513.46      470.72     12.02 o
   4   8   6        3.23        2.62      2.66 o
   5   8   6      140.19      141.38      6.04 o
   6   8   6       23.93       18.89      3.76 o
   7   8   6        7.34       10.30      5.71 o
   8   8   6        0.19       -5.03      5.58 o
   9   8   6        9.71        2.46      6.59 o
  -9   9   6        0.68      -12.00     12.00 o
  -8   9   6        1.87        8.57     12.98 o
  -7   9   6      119.28      138.36     10.99 o
  -6   9   6        0.02       -1.24      4.09 o
  -5   9   6       51.82       62.96      6.11 o
  -4   9   6       65.69       58.77      6.83 o
  -3   9   6      257.53      272.80     10.29 o
  -2   9   6       24.62       33.45      6.01 o
  -1   9   6      316.26      341.47     15.21 o
   0   9   6       43.90       54.69      4.61 o
   1   9   6      201.02      216.96      7.80 o
   2   9   6        6.16        0.59      2.92 o
   3   9   6       70.73       75.47      4.75 o
   4   9   6        8.08        5.62      2.83 o
   5   9   6        5.91        2.73      3.06 o
   6   9   6       66.64       65.44      5.43 o
   7   9   6       27.33       33.02      5.21 o
   8   9   6        0.02        0.95      4.90 o
  -8  10   6       16.71       15.19     14.45 o
  -7  10   6       22.16       28.19      7.50 o
  -6  10   6       20.13        9.95      5.92 o
  -5  10   6       53.77       54.78      6.38 o
  -4  10   6        4.53        2.84      3.99 o
  -3  10   6        7.40       13.00      4.37 o
  -2  10   6       73.84       82.05      6.93 o
  -1  10   6        5.85        7.73      3.89 o
   0  10   6        0.99        7.88      3.60 o
   1  10   6       27.95       25.24      3.88 o
   2  10   6        0.00        0.42      2.92 o
   3  10   6       49.01       52.15      6.29 o
   4  10   6       26.12       24.45      4.00 o
   5  10   6        0.75       -0.09      3.09 o
   6  10   6        0.96       -0.73      3.56 o
   7  10   6        0.94        5.18      4.51 o
   8  10   6        7.49        5.27     10.04 o
  -7  11   6       14.88       13.00     12.37 o
  -6  11   6       15.07       10.74      8.26 o
  -5  11   6       32.97       28.41      5.76 o
  -4  11   6       18.04        3.67      4.66 o
  -3  11   6       80.31       78.18      7.00 o
  -2  11   6        2.25        6.72      4.20 o
  -1  11   6        9.91       13.00      4.48 o
   0  11   6      118.00      147.03      9.37 o
   1  11   6       90.09       87.38      6.09 o
   2  11   6        8.56        8.36      4.21 o
   3  11   6        6.41        7.78      4.19 o
   4  11   6        0.87       -1.27      3.88 o
   5  11   6       14.84       11.80      4.86 o
   6  11   6        6.00        7.61      4.50 o
   7  11   6       19.23       24.98      5.69 o
  -6  12   6       11.93       -4.04     17.51 o
  -5  12   6        0.56        2.53      6.03 o
  -4  12   6        4.91        0.60      5.55 o
  -3  12   6        0.26        0.87      4.63 o
  -2  12   6        5.14        8.93      4.82 o
  -1  12   6       44.72       53.02      6.58 o
   0  12   6       64.24       63.54      6.57 o
   1  12   6       16.56       18.60      4.46 o
   2  12   6        3.80        0.36      4.53 o
   3  12   6        1.36       -3.73      4.32 o
   4  12   6        8.55       -0.34      5.85 o
   5  12   6       16.48       13.07      5.47 o
   6  12   6       44.23       41.24      6.39 o
  -5  13   6        1.12        2.90      6.46 o
  -4  13   6       42.62       27.95      7.76 o
  -3  13   6        5.20        2.37      8.04 o
  -2  13   6       13.64       16.15      6.27 o
  -1  13   6        4.88       -2.83      5.18 o
   0  13   6       17.15       20.44      6.22 o
   1  13   6       32.57       43.87      7.19 o
   2  13   6        2.79       -1.63      4.94 o
   3  13   6        3.28        1.90      5.04 o
   4  13   6       15.04        0.61      5.23 o
  -3  14   6       10.20        3.23      6.75 o
  -2  14   6        2.08       -1.53      6.29 o
  -1  14   6        3.43        0.36      5.94 o
   0  14   6       20.09       11.45      6.42 o
   1  14   6        0.65       -5.37      5.41 o
   2  14   6        8.08        2.20      5.89 o
   3  14   6       26.35       28.72      8.47 o
  -3 -15   7        9.80        8.22      7.44 o
  -2 -15   7        1.16       -3.91      6.05 o
  -1 -15   7       14.40       35.38      8.39 o
   0 -15   7       15.24       18.40      7.74 o
   1 -15   7        0.53       -6.06      6.06 o
   2 -15   7        1.21       -4.84     11.51 o
   3 -15   7       30.44       23.27      8.14 o
  -5 -14   7        2.51        1.37      6.10 o
  -4 -14   7       26.02       48.85      8.68 o
  -3 -14   7        2.23       -2.67      6.37 o
  -2 -14   7        0.54       -4.42      5.23 o
  -1 -14   7        0.04       -1.23      5.61 o
   0 -14   7        0.01       -5.05      5.05 o
   1 -14   7        5.26        1.00      5.43 o
   2 -14   7        2.37       -0.47      5.31 o
   3 -14   7        0.03        0.53      4.46 o
   4 -14   7        0.59        0.80      5.73 o
   5 -14   7        0.97       -3.28      6.18 o
  -6 -13   7        1.89        3.42      7.04 o
  -5 -13   7       23.68       30.35      6.45 o
  -4 -13   7       13.60        7.89      4.26 o
  -3 -13   7        5.12        5.40      3.98 o
  -2 -13   7       27.01       32.48      5.19 o
  -1 -13   7       14.35        7.82      4.40 o
   0 -13   7        0.71       -0.01      3.99 o
   1 -13   7       16.55       17.79      5.37 o
   2 -13   7       11.90       13.76      4.87 o
   3 -13   7       71.93       74.41      6.74 o
   4 -13   7       15.37       14.13      5.85 o
   5 -13   7        1.53        0.21      5.56 o
   6 -13   7        2.09       -6.66      6.66 o
  -7 -12   7       11.65       15.82      7.71 o
  -6 -12   7       13.13       12.50     19.23 o
  -5 -12   7        2.20       -0.43      4.43 o
  -4 -12   7       24.10       22.06      4.19 o
  -3 -12   7       32.10       37.79      5.13 o
  -2 -12   7       14.42        9.89      4.08 o
  -1 -12   7       63.18       68.06      6.26 o
   0 -12   7       17.99        9.32      4.30 o
   1 -12   7       57.87       46.26      5.70 o
   2 -12   7        2.82        3.64      4.02 o
   3 -12   7      137.95      135.94      7.29 o
   4 -12   7      234.67      239.32     11.16 o
   5 -12   7       40.37       59.47      7.83 o
   6 -12   7        6.79        3.72      7.96 o
   7 -12   7       46.90       46.32     10.24 o
  -8 -11   7        6.94       -0.85      6.75 o
  -7 -11   7       16.21       24.39      7.84 o
  -6 -11   7       27.79       39.87      8.09 o
  -5 -11   7       11.48       23.67      4.38 o
  -4 -11   7       18.66       17.58      3.76 o
  -3 -11   7       95.96      104.73      8.07 o
  -2 -11   7       48.50       46.00      5.12 o
  -1 -11   7        2.93       -2.47      3.16 o
   0 -11   7       53.78       56.48      5.63 o
   1 -11   7      149.83      137.70      7.69 o
   2 -11   7        5.37        8.49      4.17 o
   3 -11   7        9.60       17.92      6.16 o
   4 -11   7      108.85      121.40      6.78 o
   5 -11   7       66.65       70.74      6.44 o
   6 -11   7        2.49        1.12      4.91 o
   7 -11   7       29.31       33.68      7.42 o
   8 -11   7       37.31       53.48     17.59 o
  -9 -10   7        3.31       10.53     11.51 o
  -8 -10   7       45.37       26.29      7.94 o
  -7 -10   7       82.49       97.85     10.63 o
  -6 -10   7        2.87        7.12      6.06 o
  -5 -10   7       11.01       16.21      4.63 o
  -4 -10   7       19.76       22.07      3.67 o
  -3 -10   7      331.95      292.34      9.01 o
  -2 -10   7       48.51       40.91      4.13 o
  -1 -10   7        4.93        2.97      2.96 o
   0 -10   7      392.14      382.86     12.02 o
   1 -10   7      605.35      537.96     15.01 o
   2 -10   7      109.72      106.85      7.28 o
   3 -10   7      390.42      380.41     14.45 o
   4 -10   7       26.24       34.16      3.91 o
   5 -10   7       27.91       18.46      4.55 o
   6 -10   7        5.85       -2.54      4.18 o
   7 -10   7        0.86        3.18      5.40 o
   8 -10   7        1.26       -0.49      6.12 o
  -9  -9   7        7.87        0.73     11.76 o
  -8  -9   7        7.35        5.04      6.23 o
  -7  -9   7        0.10        0.63      5.77 o
  -6  -9   7        0.93       -1.71      6.74 o
  -5  -9   7        5.22        4.06      3.12 o
  -4  -9   7        5.25        2.73      2.88 o
  -3  -9   7      220.07      222.75      8.63 o
  -2  -9   7       38.22       46.03      4.49 o
  -1  -9   7       52.24       40.90      3.82 o
   0  -9   7       61.48       81.61      4.62 o
   1  -9   7       87.44       86.95      5.80 o
   2  -9   7       10.38        7.89      3.12 o
   3  -9   7      258.14      266.02      9.99 o
   4  -9   7        5.95       16.83      3.37 o
   5  -9   7      501.63      553.44     14.65 o
   6  -9   7        2.28       -3.84      3.84 o
   7  -9   7       14.37       11.45      6.08 o
   8  -9   7        0.21       -5.51      5.51 o
   9  -9   7        0.03       -1.08      6.55 o
 -10  -8   7        1.70       -8.33     10.53 o
  -9  -8   7        4.50        7.84     10.78 o
  -8  -8   7        1.42        6.59      5.89 o
  -7  -8   7        3.50        0.24      5.16 o
  -6  -8   7        3.35        6.04      3.78 o
  -5  -8   7       44.33       30.18      3.78 o
  -4  -8   7        8.65        9.11      2.90 o
  -3  -8   7      161.07      163.63      6.67 o
  -2  -8   7       15.72       18.17      3.33 o
  -1  -8   7      415.45      382.83     10.95 o
   0  -8   7       27.36       28.04      2.65 o
   1  -8   7      907.64      848.56     15.34 o
   2  -8   7       35.15       30.48      3.58 o
   3  -8   7       32.59       45.15      4.70 o
   4  -8   7      122.18      126.69      5.56 o
   5  -8   7      113.45      138.03      7.97 o
   6  -8   7        0.60       -0.52      3.61 o
   7  -8   7      168.16      153.23      9.20 o
   8  -8   7       54.05       45.61      7.65 o
   9  -8   7        2.37       -0.16      6.34 o
 -10  -7   7       18.50       28.90     13.23 o
  -9  -7   7        2.51       -7.35      9.31 o
  -8  -7   7       14.43        8.09      7.72 o
  -7  -7   7       53.37       47.92     13.72 o
  -6  -7   7      263.70      241.73      8.30 o
  -5  -7   7       19.11       30.69      3.43 o
  -4  -7   7       28.68       31.12      4.60 o
  -3  -7   7        2.01        0.76      2.08 o
  -2  -7   7      229.92      217.60      7.39 o
  -1  -7   7      232.05      203.90      7.18 o
   0  -7   7      190.06      155.16      5.28 o
   1  -7   7      638.65      607.40     12.94 o
   2  -7   7       87.08       70.80      4.21 o
   3  -7   7      164.75      180.68      9.37 o
   4  -7   7      305.24      296.51      7.97 o
   5  -7   7       43.86       47.34      4.89 o
   6  -7   7       38.88       29.48      5.26 o
   7  -7   7       42.76       47.02      6.21 o
   8  -7   7       60.23       67.46      7.38 o
   9  -7   7       11.46       33.06      7.45 o
  10  -7   7       21.18       22.01      7.83 o
 -10  -6   7        0.00       -8.57     11.02 o
  -9  -6   7        1.72        1.96      9.80 o
  -8  -6   7      109.25      128.45     10.54 o
  -7  -6   7      495.68      475.63     19.82 o
  -6  -6   7      161.16      163.32      6.48 o
  -5  -6   7      458.87      425.51      9.98 o
  -4  -6   7      134.59      123.41      4.34 o
  -3  -6   7       41.36       62.11      2.43 o
  -2  -6   7       59.63       57.19      3.69 o
  -1  -6   7      176.44      181.90      6.34 o
   0  -6   7      868.44      919.94     17.24 o
   1  -6   7        9.34        8.59      2.33 o
   2  -6   7       31.68       40.46      3.31 o
   3  -6   7      381.33      348.54      9.12 o
   4  -6   7        8.32        8.86      2.31 o
   5  -6   7        1.42        1.72      3.06 o
   6  -6   7       26.94       26.11      5.16 o
   7  -6   7       23.79       18.19      4.94 o
   8  -6   7        0.00        0.55      4.63 o
   9  -6   7        0.02        5.80      5.80 o
  10  -6   7       11.78        5.56      6.59 o
 -11  -5   7       11.41        5.39     12.00 o
 -10  -5   7       21.43       23.76     12.74 o
  -9  -5   7        2.99        4.41      9.06 o
  -8  -5   7      133.54      128.85     10.17 o
  -7  -5   7        0.22       -0.41      3.76 o
  -6  -5   7       48.73       49.93      3.37 o
  -5  -5   7      116.32      112.18      4.60 o
  -4  -5   7       31.27       33.44      2.85 o
  -3  -5   7      670.65      624.73     11.99 o
  -2  -5   7     3754.34     3630.37     66.97 o
  -1  -5   7       87.60       78.57      4.48 o
   0  -5   7     2379.20     2398.81     40.32 o
   1  -5   7     2633.46     2546.81     43.03 o
   2  -5   7      163.01      169.37      6.29 o
   3  -5   7      291.50      297.22      7.96 o
   4  -5   7       76.66       94.18      4.23 o
   5  -5   7        7.47        4.82      3.17 o
   6  -5   7      141.69      117.50      7.21 o
   7  -5   7        1.54        7.13      5.09 o
   8  -5   7        5.76       -0.05      4.64 o
   9  -5   7        2.46        4.80      5.85 o
  10  -5   7        6.47        9.36      6.59 o
 -11  -4   7        3.76       -7.84     11.51 o
 -10  -4   7        0.21       12.00     11.02 o
  -9  -4   7       12.51       20.07      7.11 o
  -8  -4   7       43.59       52.31      6.07 o
  -7  -4   7      501.94      483.81     34.77 o
  -6  -4   7      254.65      287.82      7.47 o
  -5  -4   7      148.95      146.16      5.06 o
  -4  -4   7        0.83        4.20      1.42 o
  -3  -4   7       11.38        7.05      1.32 o
  -2  -4   7       23.28       34.38      2.18 o
  -1  -4   7      102.60       81.94      4.20 o
   0  -4   7      139.37      134.51      4.06 o
   1  -4   7     1000.07     1034.31     22.22 o
   2  -4   7     3580.49     3771.26     69.46 o
   3  -4   7       48.25       41.14      3.67 o
   4  -4   7       18.39       32.78      3.06 o
   5  -4   7        4.82        4.26      2.65 o
   6  -4   7      520.86      524.42     13.15 o
   7  -4   7      105.43      116.31      7.33 o
   8  -4   7      127.38      143.84      8.81 o
   9  -4   7        9.35        2.51      4.75 o
  10  -4   7       14.23        6.72      6.26 o
 -11  -3   7       11.13        4.39      8.04 o
 -10  -3   7        6.70       -3.18      6.69 o
  -9  -3   7       55.24       49.22     13.72 o
  -8  -3   7       90.40       70.68      6.58 o
  -7  -3   7       42.34       50.09      8.40 o
  -6  -3   7       96.73       74.90      3.27 o
  -5  -3   7      107.28      114.60      3.29 o
  -4  -3   7      424.46      412.54      7.69 o
  -3  -3   7      465.10      412.16      7.36 o
  -2  -3   7      278.46      285.71      6.11 o
  -1  -3   7       42.62       29.26      2.54 o
   0  -3   7      410.49      357.42      7.50 o
   1  -3   7       87.25      125.91      4.20 o
   2  -3   7      669.22      610.59     10.17 o
   3  -3   7      725.05      704.80     10.23 o
   4  -3   7      243.41      238.88      5.17 o
   5  -3   7        0.75        5.97      2.35 o
   6  -3   7      322.49      298.00     11.00 o
   7  -3   7      188.69      202.30      8.05 o
   8  -3   7       10.28        5.08      3.84 o
   9  -3   7        6.45        1.96      3.82 o
  10  -3   7        0.11       -0.93      4.68 o
  11  -3   7        0.52       -1.35      6.78 o
 -11  -2   7        4.68        3.36      8.05 o
 -10  -2   7        9.28       14.06      7.84 o
  -9  -2   7       33.67       29.71      8.05 o
  -8  -2   7        1.34        1.77      5.86 o
  -7  -2   7       34.15       34.95      9.51 o
  -6  -2   7      117.92      141.60      5.17 o
  -5  -2   7      116.25      126.95      3.40 o
  -4  -2   7     1582.14     1591.95     22.84 o
  -3  -2   7     1771.71     1772.91     39.36 o
  -2  -2   7     3294.60     3324.41     85.68 o
  -1  -2   7        1.37        4.07      0.97 o
   0  -2   7     1110.01     1057.29     14.85 o
   1  -2   7       88.26      101.51      4.04 o
   2  -2   7     2263.07     2286.60     32.50 o
   3  -2   7     1567.12     1635.96     20.26 o
   4  -2   7      138.26      145.35      3.68 o
   5  -2   7       85.36       83.94      4.15 o
   6  -2   7       31.30       29.80      3.45 o
   7  -2   7      152.03      148.94      6.16 o
   8  -2   7        3.29        3.83      3.79 o
   9  -2   7       34.17       44.30      5.50 o
  10  -2   7       24.43       21.96      5.80 o
  11  -2   7        0.02       -0.43      5.21 o
 -11  -1   7        0.49       16.27      8.83 o
 -10  -1   7       60.60       50.32      9.76 o
  -9  -1   7        1.83        0.39      6.83 o
  -8  -1   7      132.30      149.37     11.61 o
  -7  -1   7       10.63        8.84      3.71 o
  -6  -1   7      103.53      117.81      6.84 o
  -5  -1   7      853.41      793.21     13.62 o
  -4  -1   7     2166.93     2001.11     49.78 o
  -3  -1   7      175.89      161.05      6.48 o
  -2  -1   7      577.58      493.79     12.73 o
  -1  -1   7       25.28       32.92      2.75 o
   0  -1   7     2043.45     2025.41     28.41 o
   1  -1   7      435.03      403.18      6.50 o
   2  -1   7       92.42       89.52      2.69 o
   3  -1   7     3619.85     3654.39     45.37 o
   4  -1   7       49.62       44.31      2.67 o
   5  -1   7      261.06      231.93      5.55 o
   6  -1   7      218.55      188.83      5.89 o
   7  -1   7        2.83        3.75      2.52 o
   8  -1   7       45.41       47.28      4.47 o
   9  -1   7        2.44        4.80      3.79 o
  10  -1   7        1.74        5.34      4.46 o
  11  -1   7        4.20       -0.46      5.35 o
 -11   0   7        0.26        9.98      7.94 o
 -10   0   7        0.02        4.21      7.46 o
  -9   0   7        2.14        4.26      6.67 o
  -8   0   7       31.41       57.25     11.63 o
  -7   0   7        0.97        2.62      3.12 o
  -6   0   7      238.03      247.50      7.03 o
  -5   0   7        0.62        1.03      1.35 o
  -4   0   7       29.92       24.50      1.63 o
  -3   0   7        4.02        3.25      0.71 o
  -2   0   7      996.03      934.14     14.70 o
  -1   0   7       17.56       17.87      1.51 o
   0   0   7    11822.97    12213.84    164.97 o
   1   0   7        3.19        5.01      1.04 o
   2   0   7      241.40      258.86      4.88 o
   3   0   7       35.65       37.60      3.21 o
   4   0   7      544.19      470.66      9.65 o
   5   0   7        0.60        0.01      1.58 o
   6   0   7      468.28      445.21     10.22 o
   7   0   7        6.80        6.09      2.85 o
   8   0   7      245.00      265.15      7.90 o
   9   0   7        1.09        2.90      3.44 o
  10   0   7        0.00        4.19      4.55 o
  11   0   7        0.07       -5.03      5.03 o
 -11   1   7        3.23       -3.33      8.45 o
 -10   1   7        1.86       -2.76      7.11 o
  -9   1   7        0.19       -6.10      6.10 o
  -8   1   7        0.11        1.71     15.43 o
  -7   1   7       16.64       21.15      4.09 o
  -6   1   7       59.64       58.59      4.14 o
  -5   1   7       31.85       29.95      2.04 o
  -4   1   7      434.36      405.66      7.17 o
  -3   1   7     1033.50      959.21     15.54 o
  -2   1   7     1427.93     1402.50     21.78 o
  -1   1   7     1912.58     1961.38     29.84 o
   0   1   7        8.16        7.84      2.45 o
   1   1   7     1515.65     1366.77     20.11 o
   2   1   7      519.28      435.30      8.18 o
   3   1   7     1066.36     1029.37     18.99 o
   4   1   7     1369.24     1220.87     22.60 o
   5   1   7        0.06        2.55      1.87 o
   6   1   7       11.35        9.47      2.70 o
   7   1   7       85.95       85.65      4.86 o
   8   1   7       46.93       40.15      4.25 o
   9   1   7       15.45       13.01      3.45 o
  10   1   7        0.88       -3.87      4.39 o
  11   1   7        0.05       -5.13      5.13 o
 -11   2   7       14.01        3.98     10.90 o
 -10   2   7        0.27       -3.92      7.27 o
  -9   2   7       44.12       42.25      9.17 o
  -8   2   7       52.23       57.76      9.09 o
  -7   2   7       20.84       19.56      3.89 o
  -6   2   7        0.28        0.45      2.40 o
  -5   2   7      131.40      143.70      5.13 o
  -4   2   7     1761.82     1723.12     27.36 o
  -3   2   7     1019.57     1123.10     18.28 o
  -2   2   7     1895.57     2072.42     34.65 o
  -1   2   7       71.12       70.48      2.51 o
   0   2   7       81.25       70.15      2.51 o
   1   2   7      197.75      232.87      4.38 o
   2   2   7     1870.13     1907.82     32.74 o
   3   2   7     1112.05     1131.46     20.77 o
   4   2   7      862.31      941.67     18.35 o
   5   2   7      268.57      307.88     10.68 o
   6   2   7        7.86        2.26      2.75 o
   7   2   7      111.53      101.96      5.29 o
   8   2   7        7.58        2.60      2.94 o
   9   2   7        4.14        2.13      3.20 o
  10   2   7       35.35       45.27      7.27 o
  11   2   7        2.26       16.52     10.29 o
 -11   3   7        0.27       19.21      9.87 o
 -10   3   7       20.71       15.89     11.51 o
  -9   3   7        5.97        4.29      7.18 o
  -8   3   7        5.84       13.42      7.19 o
  -7   3   7        0.10       -2.78      3.13 o
  -6   3   7       86.26       72.44      4.52 o
  -5   3   7      433.33      386.77      9.63 o
  -4   3   7      780.02      735.76     14.59 o
  -3   3   7      485.85      400.85      8.80 o
  -2   3   7     1210.42     1121.68     20.04 o
  -1   3   7     1757.12     1617.84     29.58 o
   0   3   7     1096.97      974.62     22.90 o
   1   3   7       46.58       44.97      2.17 o
   2   3   7      133.79      165.00      7.88 o
   3   3   7      162.12      174.01      4.90 o
   4   3   7       35.93       27.41      2.59 o
   5   3   7       31.55       29.97      2.84 o
   6   3   7      825.97      753.90     14.65 o
   7   3   7        9.67        8.25      3.09 o
   8   3   7        0.33       -2.83      2.83 o
   9   3   7       26.82       21.94      4.39 o
  10   3   7        2.76        8.95      5.40 o
 -11   4   7        6.44       13.01     19.35 o
 -10   4   7        3.12       -7.69      7.69 o
  -9   4   7        2.93        9.99      7.84 o
  -8   4   7      203.11      228.78     15.10 o
  -7   4   7        2.17        0.94      3.83 o
  -6   4   7      103.11      164.87      8.06 o
  -5   4   7       91.96       88.77      5.35 o
  -4   4   7       74.00       72.72      5.16 o
  -3   4   7     1015.55      961.67     20.16 o
  -2   4   7       18.10       28.26      3.46 o
  -1   4   7       30.37       24.96      2.96 o
   0   4   7       30.08       35.08      3.33 o
   1   4   7     2550.41     2489.73     48.93 o
   2   4   7       87.58       69.14      2.99 o
   3   4   7      302.90      328.46      7.40 o
   4   4   7        0.25        3.30      2.37 o
   5   4   7       54.70       51.18      3.54 o
   6   4   7       26.07       27.60      3.28 o
   7   4   7       68.41       73.23      5.22 o
   8   4   7        0.02        0.06      3.36 o
   9   4   7       13.40       12.16      5.29 o
  10   4   7        0.11        2.60      5.55 o
 -10   5   7        2.28       -0.32      8.26 o
  -9   5   7        5.97       -1.07      7.19 o
  -8   5   7       27.96       24.36      8.31 o
  -7   5   7      307.70      306.85     11.17 o
  -6   5   7       41.75       46.88      6.00 o
  -5   5   7      138.48      145.22      6.83 o
  -4   5   7     1608.02     1457.83     29.91 o
  -3   5   7      276.82      287.44      8.38 o
  -2   5   7      522.94      503.24     11.86 o
  -1   5   7       85.15       86.94      5.95 o
   0   5   7     1063.87     1026.39     25.00 o
   1   5   7       85.11       79.32      3.95 o
   2   5   7      313.09      264.43      6.29 o
   3   5   7       64.11       71.63      3.29 o
   4   5   7        5.08        0.77      2.17 o
   5   5   7      127.82      130.81      6.32 o
   6   5   7        0.19       -0.51      2.29 o
   7   5   7        2.62       -1.41      2.91 o
   8   5   7       30.67       25.56      6.75 o
   9   5   7       27.51       25.75      6.36 o
  10   5   7        0.12       -5.25      5.25 o
 -10   6   7       21.60        7.85      9.09 o
  -9   6   7        7.04        8.97      7.94 o
  -8   6   7        0.98        3.22      7.04 o
  -7   6   7      304.57      340.79     17.46 o
  -6   6   7       58.40       73.12      7.18 o
  -5   6   7      270.80      274.06      9.65 o
  -4   6   7      124.13      149.06      7.32 o
  -3   6   7      113.18      115.22      5.55 o
  -2   6   7        0.97        3.28      3.31 o
  -1   6   7        0.73        0.34      3.72 o
   0   6   7        5.07        1.73      2.27 o
   1   6   7       31.08       35.24      3.28 o
   2   6   7        6.23       12.46      2.34 o
   3   6   7       51.80       60.06      3.82 o
   4   6   7       26.77       25.60      3.56 o
   5   6   7      380.77      397.66     15.58 o
   6   6   7       15.85        7.82      3.11 o
   7   6   7       98.38      106.61      8.12 o
   8   6   7       85.18       89.70     12.86 o
   9   6   7        1.15        5.68      6.52 o
 -10   7   7        2.34       -6.48     13.47 o
  -9   7   7       42.81       47.33     10.28 o
  -8   7   7        2.82       -2.14      7.10 o
  -7   7   7       20.35       29.46      5.50 o
  -6   7   7       62.82       63.37      5.79 o
  -5   7   7        0.02        6.58      4.41 o
  -4   7   7      129.73      132.82      8.15 o
  -3   7   7       61.37       61.57      4.98 o
  -2   7   7       97.54       99.08      5.66 o
  -1   7   7      219.29      184.82      7.32 o
   0   7   7       55.55       51.84      4.44 o
   1   7   7      162.42      150.07      6.01 o
   2   7   7      182.50      190.69      6.22 o
   3   7   7       19.48       15.40      2.93 o
   4   7   7      114.09      116.41      5.31 o
   5   7   7        0.14        0.91      2.49 o
   6   7   7       37.58       46.71      4.83 o
   7   7   7       25.07       28.93      5.53 o
   8   7   7        1.05        2.70      6.03 o
   9   7   7        0.07       -0.48      6.53 o
  -9   8   7       22.87       12.98     13.72 o
  -8   8   7        8.61        8.08     12.00 o
  -7   8   7       88.01       92.90     14.21 o
  -6   8   7        3.34       -1.94      4.31 o
  -5   8   7       15.71       21.11      4.43 o
  -4   8   7      181.27      170.95      8.10 o
  -3   8   7        5.23        3.12      3.40 o
  -2   8   7       24.26       21.61      4.07 o
  -1   8   7      611.64      599.60     15.58 o
   0   8   7       96.65       90.98      6.40 o
   1   8   7      125.15      136.50      6.34 o
   2   8   7      106.18      106.49      5.68 o
   3   8   7      328.96      332.31      8.93 o
   4   8   7       87.48       83.22      4.87 o
   5   8   7       43.15       43.43      5.71 o
   6   8   7       33.63       30.40      4.30 o
   7   8   7        1.57        0.99      5.47 o
   8   8   7        1.62       -2.49      5.34 o
   9   8   7        7.29       13.94      7.28 o
  -9   9   7       17.15       36.74     15.68 o
  -8   9   7        0.10      -10.78     10.78 o
  -7   9   7        5.51        0.30      7.59 o
  -6   9   7        0.51       -0.24      4.28 o
  -5   9   7       62.98       65.09      6.26 o
  -4   9   7        0.10       -1.18      3.75 o
  -3   9   7      118.16      104.67      6.74 o
  -2   9   7       25.50       19.84      4.02 o
  -1   9   7       17.83       23.25      4.05 o
   0   9   7       15.69       18.52      3.79 o
   1   9   7       44.68       52.37      4.57 o
   2   9   7       56.99       54.44      4.73 o
   3   9   7      115.92      126.93      5.89 o
   4   9   7       16.53       10.23      3.20 o
   5   9   7        6.83        2.28      4.31 o
   6   9   7       13.69       12.55      4.29 o
   7   9   7        3.35        4.82      4.65 o
   8   9   7        1.92        0.62      5.24 o
  -8  10   7       14.04       -6.12     12.74 o
  -7  10   7        0.40       -6.58      7.30 o
  -6  10   7       11.81        4.28      4.74 o
  -5  10   7       16.80       16.57      4.95 o
  -4  10   7        0.29       -3.02      3.63 o
  -3  10   7        4.63        4.36      3.98 o
  -2  10   7       26.60       29.03      4.85 o
  -1  10   7      279.11      253.79     10.28 o
   0  10   7      498.22      462.24     24.34 o
   1  10   7        7.93        9.54      3.42 o
   2  10   7       40.88       41.02      4.63 o
   3  10   7      130.41      143.11      7.15 o
   4  10   7       11.94        6.86      3.44 o
   5  10   7       30.35       31.45      5.04 o
   6  10   7        6.19       -1.14      3.91 o
   7  10   7        1.98        6.16      5.18 o
  -7  11   7        2.16       -4.81      8.35 o
  -6  11   7       19.81       29.31      8.71 o
  -5  11   7        0.72       -4.52      4.52 o
  -4  11   7        0.03       -4.13      4.13 o
  -3  11   7       70.28       77.38      6.93 o
  -2  11   7        0.63        1.90      4.05 o
  -1  11   7      217.38      236.75     10.41 o
   0  11   7        1.03        0.75      3.72 o
   1  11   7        3.13        4.31      3.43 o
   2  11   7       75.70       82.75      6.18 o
   3  11   7        0.92       -3.36      3.36 o
   4  11   7       18.03       18.39      5.08 o
   5  11   7       35.51       46.21      5.94 o
   6  11   7       10.99       17.49      4.94 o
  -6  12   7       16.65        6.68      8.86 o
  -5  12   7       13.04       13.12     10.42 o
  -4  12   7        2.54       -4.96      8.10 o
  -3  12   7        9.81        7.80      5.74 o
  -2  12   7       85.39       95.88      7.72 o
  -1  12   7       46.41       45.77      6.43 o
   0  12   7        0.21        1.29      5.18 o
   1  12   7       66.83       79.76      8.24 o
   2  12   7        5.38        2.11      6.21 o
   3  12   7        0.10        1.50      4.69 o
   4  12   7        5.25       10.93      5.51 o
   5  12   7        0.04        9.04      5.53 o
  -5  13   7        7.94       -3.45      6.37 o
  -4  13   7        0.13       -2.72      6.53 o
  -3  13   7        0.65       -3.80      5.62 o
  -2  13   7        0.94        1.36      5.70 o
  -1  13   7       14.52       19.69      6.57 o
   0  13   7       23.56       29.01      6.83 o
   1  13   7        0.07       -1.19      5.11 o
   2  13   7        7.15        8.36      5.65 o
   3  13   7        5.76        4.14      5.31 o
   4  13   7        1.51        5.67      5.59 o
  -2  14   7       43.84       58.86      8.89 o
  -1  14   7        0.34       -2.64      6.02 o
   0  14   7        0.01       -3.01      5.77 o
   1  14   7        0.17        0.46      5.57 o
   2  14   7        9.95       11.86      6.52 o
  -3 -15   8        3.51       -1.96      6.49 o
  -2 -15   8        6.92        5.69      6.65 o
  -1 -15   8       75.77       81.65     10.64 o
   0 -15   8        0.99       -1.83      6.35 o
   1 -15   8        1.21       -1.57      6.49 o
   2 -15   8       10.68       13.96      7.87 o
   3 -15   8       16.07       14.28      7.89 o
  -5 -14   8        0.10        0.73      9.06 o
  -4 -14   8        0.00       -2.46      5.76 o
  -3 -14   8        1.18       -4.14      4.67 o
  -2 -14   8       35.45       45.04      6.32 o
  -1 -14   8        1.39       -1.26      4.89 o
   0 -14   8        1.11        3.17      5.08 o
   1 -14   8        5.53       -1.45      5.53 o
   2 -14   8        0.26       -3.51      5.29 o
   3 -14   8       21.59       22.22      5.23 o
   4 -14   8       20.82       21.01      6.81 o
   5 -14   8        1.21        0.36      6.49 o
  -6 -13   8        0.57       11.01      7.39 o
  -5 -13   8       25.42       21.65      7.72 o
  -4 -13   8        0.69       -1.78      4.65 o
  -3 -13   8       16.72       13.04      5.62 o
  -2 -13   8       19.60       20.17      4.63 o
  -1 -13   8       54.14       50.57      8.03 o
   0 -13   8        3.37        1.30      4.01 o
   1 -13   8        0.00        1.90      4.25 o
   2 -13   8       16.40       24.43      5.38 o
   3 -13   8       14.98       19.92      6.89 o
   4 -13   8      104.05      110.97      9.73 o
   5 -13   8       53.83       58.51      9.42 o
   6 -13   8        2.93       -6.94      6.95 o
  -7 -12   8        2.34        6.61      7.04 o
  -6 -12   8       21.43       23.07     11.39 o
  -5 -12   8        0.19       -0.80      5.75 o
  -4 -12   8       24.66       15.31      4.98 o
  -3 -12   8       17.78       17.15      4.33 o
  -2 -12   8        0.26       -2.02      4.31 o
  -1 -12   8       55.07       57.22      5.96 o
   0 -12   8       16.82       27.07      4.86 o
   1 -12   8       57.01       51.78      6.07 o
   2 -12   8      100.16       95.16     10.08 o
   3 -12   8       21.24       21.11      5.27 o
   4 -12   8       12.77       15.42      5.02 o
   5 -12   8       34.62       24.26      6.88 o
   6 -12   8       34.74       36.73      7.79 o
   7 -12   8        5.60        0.94      7.47 o
  -8 -11   8        0.99       -2.12      8.57 o
  -7 -11   8       53.70       68.42      9.93 o
  -6 -11   8        3.36       -5.47      5.57 o
  -5 -11   8      156.74      169.79      8.72 o
  -4 -11   8        7.93       12.61      3.58 o
  -3 -11   8      126.08      111.15      6.08 o
  -2 -11   8       32.57       25.76      4.36 o
  -1 -11   8       10.53        0.72      4.45 o
   0 -11   8      161.70      166.72      9.31 o
   1 -11   8      137.60      151.95      8.09 o
   2 -11   8      235.57      236.41     10.04 o
   3 -11   8       22.05       27.08      5.01 o
   4 -11   8       50.68       56.91      7.80 o
   5 -11   8      113.60      108.53      9.76 o
   6 -11   8        4.36       -1.76      6.36 o
   7 -11   8        8.58        5.11      6.05 o
   8 -11   8       24.43        9.28      6.97 o
  -9 -10   8        4.30       -1.47     11.51 o
  -8 -10   8        5.02       12.03     15.68 o
  -7 -10   8       57.42       62.42      9.80 o
  -6 -10   8        0.03       -1.88      6.74 o
  -5 -10   8       21.13       16.88      4.63 o
  -4 -10   8      129.26      123.15      6.70 o
  -3 -10   8      290.45      259.36      9.37 o
  -2 -10   8        9.43        6.03      3.05 o
  -1 -10   8       16.96       23.10      4.14 o
   0 -10   8      117.19      104.13      6.48 o
   1 -10   8       10.21        7.33      3.85 o
   2 -10   8      202.63      195.07      8.82 o
   3 -10   8       85.30       94.92      6.83 o
   4 -10   8       62.68       46.80      5.50 o
   5 -10   8       11.58        6.19      4.01 o
   6 -10   8       17.52       10.54      4.53 o
   7 -10   8        0.26       -5.35      5.35 o
   8 -10   8       19.14       18.34      7.21 o
  -9  -9   8        0.03        3.43     11.27 o
  -8  -9   8        0.46        1.18      5.94 o
  -7  -9   8        7.90        9.37      6.03 o
  -6  -9   8       71.67       67.54     11.15 o
  -5  -9   8        1.42        1.59      2.92 o
  -4  -9   8        0.49        1.05      2.90 o
  -3  -9   8       39.66       33.36      4.02 o
  -2  -9   8      102.30       85.61      5.83 o
  -1  -9   8       58.87       72.30      5.22 o
   0  -9   8        6.17        1.34      3.93 o
   1  -9   8        0.36        1.02      4.10 o
   2  -9   8        0.63       -1.68      3.32 o
   3  -9   8        7.61       15.65      3.77 o
   4  -9   8      241.89      250.30      7.90 o
   5  -9   8      178.78      203.78      8.69 o
   6  -9   8       52.89       43.59      5.53 o
   7  -9   8       13.94       13.66      5.92 o
   8  -9   8       38.37       40.89      7.58 o
   9  -9   8        0.15       -8.89      8.97 o
 -10  -8   8        2.76       24.74     14.94 o
  -9  -8   8        8.82        6.12     10.78 o
  -8  -8   8        0.20       -5.21      5.21 o
  -7  -8   8        0.65        0.23      5.76 o
  -6  -8   8       76.40       98.44      9.58 o
  -5  -8   8       12.05       17.06      3.27 o
  -4  -8   8       83.77       74.21      4.86 o
  -3  -8   8        1.84        0.66      2.43 o
  -2  -8   8       88.87      106.71      5.62 o
  -1  -8   8      331.32      307.32      9.56 o
   0  -8   8      162.43      162.10      6.95 o
   1  -8   8      229.42      214.79      5.92 o
   2  -8   8      457.30      418.71     10.65 o
   3  -8   8      165.00      171.12      6.85 o
   4  -8   8      194.93      180.41      6.53 o
   5  -8   8        0.74        3.03      3.66 o
   6  -8   8      147.24      138.13      8.82 o
   7  -8   8      109.04      116.81      8.36 o
   8  -8   8       22.85       15.74     10.38 o
   9  -8   8      111.32      127.62     11.20 o
 -10  -7   8        0.09       -9.06      9.06 o
  -9  -7   8        0.59       -8.33     10.04 o
  -8  -7   8       92.63      112.55     14.33 o
  -7  -7   8      173.61      177.84     12.21 o
  -6  -7   8       61.55       77.10      8.77 o
  -5  -7   8      128.76      122.81      7.28 o
  -4  -7   8      635.29      603.08     14.50 o
  -3  -7   8       55.46       48.26      3.80 o
  -2  -7   8      180.28      199.79      7.03 o
  -1  -7   8      633.74      572.65     14.47 o
   0  -7   8      152.72      146.83      5.01 o
   1  -7   8      127.43      126.60      5.11 o
   2  -7   8       54.05       60.01      4.08 o
   3  -7   8       56.67       51.13      4.60 o
   4  -7   8      157.27      159.00      5.88 o
   5  -7   8       65.12       59.92      5.20 o
   6  -7   8       11.06       10.47      3.95 o
   7  -7   8        2.61       10.07      4.63 o
   8  -7   8        3.43        2.41      9.00 o
   9  -7   8       51.92       64.25      9.20 o
  10  -7   8       10.29        9.98     12.63 o
 -10  -6   8        2.30      -10.53     10.53 o
  -9  -6   8       41.03       32.09     12.74 o
  -8  -6   8       87.32       74.74      9.12 o
  -7  -6   8      136.28      162.85     20.45 o
  -6  -6   8      217.24      242.22     13.39 o
  -5  -6   8       17.39        7.58      2.73 o
  -4  -6   8       92.67      105.52      4.77 o
  -3  -6   8      990.16      958.98     27.86 o
  -2  -6   8      847.16      834.26     18.12 o
  -1  -6   8      188.37      214.08      6.97 o
   0  -6   8      385.45      447.33      9.69 o
   1  -6   8        4.33        4.62      2.08 o
   2  -6   8        1.89        1.94      2.24 o
   3  -6   8      190.61      202.14      6.68 o
   4  -6   8        2.79       -1.29      2.26 o
   5  -6   8       90.94       87.39      6.94 o
   6  -6   8      137.46      125.08      6.95 o
   7  -6   8        5.41        1.22      4.22 o
   8  -6   8        0.16        4.58      5.04 o
   9  -6   8       16.84        3.78      5.94 o
  10  -6   8        0.05       -1.32      6.43 o
 -11  -5   8        4.95      -11.02     11.51 o
 -10  -5   8        6.20       33.55     13.23 o
  -9  -5   8        8.84        5.39      9.55 o
  -8  -5   8       75.81       83.35     10.04 o
  -7  -5   8      135.32      131.80     10.06 o
  -6  -5   8        2.28       -2.01      5.26 o
  -5  -5   8       13.53       13.32      2.14 o
  -4  -5   8      214.53      219.34      6.00 o
  -3  -5   8     1857.10     1729.35     27.09 o
  -2  -5   8       45.43       40.14      2.74 o
  -1  -5   8     1641.53     1610.37     31.52 o
   0  -5   8        2.32       14.31      2.31 o
   1  -5   8       58.51       57.79      4.17 o
   2  -5   8      225.19      221.76      6.54 o
   3  -5   8      109.98       86.32      4.39 o
   4  -5   8       23.63       20.75      2.65 o
   5  -5   8       28.76       36.24      4.29 o
   6  -5   8      331.36      321.00     13.11 o
   7  -5   8       52.65       59.73      7.42 o
   8  -5   8       97.35       98.38     11.74 o
   9  -5   8        0.34       -0.74      5.49 o
  10  -5   8        3.52        2.57      6.23 o
 -11  -4   8       12.43       24.74     13.96 o
 -10  -4   8        1.73       -8.08      8.08 o
  -9  -4   8       14.51        3.43     10.04 o
  -8  -4   8      273.74      285.19     11.98 o
  -7  -4   8      207.18      213.72      9.78 o
  -6  -4   8       68.98      105.42      6.79 o
  -5  -4   8       19.60       27.43      2.25 o
  -4  -4   8      460.78      529.62      9.55 o
  -3  -4   8      163.41      164.51      4.40 o
  -2  -4   8      745.61      793.25     14.67 o
  -1  -4   8       10.88       25.70      3.77 o
   0  -4   8      600.60      718.71     13.51 o
   1  -4   8       86.44       80.52      3.60 o
   2  -4   8     1043.96     1108.59     21.46 o
   3  -4   8      686.57      750.56     13.60 o
   4  -4   8        1.42        2.68      1.76 o
   5  -4   8       55.54       48.43      4.11 o
   6  -4   8       22.54       44.41      5.84 o
   7  -4   8       96.40      105.12      6.87 o
   8  -4   8       58.05       60.08      6.20 o
   9  -4   8        0.95       -5.07      5.07 o
  10  -4   8       14.15       15.99      6.84 o
 -11  -3   8       18.99       26.21     13.96 o
 -10  -3   8        2.45       11.54      7.27 o
  -9  -3   8       75.36       78.27     10.01 o
  -8  -3   8      189.68      198.09      9.80 o
  -7  -3   8        0.01       -0.05      3.45 o
  -6  -3   8        0.42       -1.96      3.18 o
  -5  -3   8      133.56      112.50      3.59 o
  -4  -3   8        8.54       10.53      1.61 o
  -3  -3   8      886.61      872.44     14.08 o
  -2  -3   8      162.76      138.62      3.41 o
  -1  -3   8      856.64      787.71     14.39 o
   0  -3   8     2340.66     2104.11     35.18 o
   1  -3   8      833.79      803.04     13.61 o
   2  -3   8      971.93      909.02     14.28 o
   3  -3   8     1973.28     1968.64     26.96 o
   4  -3   8      640.31      585.91      9.84 o
   5  -3   8      619.70      560.91     10.88 o
   6  -3   8       69.93       67.32      5.35 o
   7  -3   8        0.07       -1.86      2.82 o
   8  -3   8        0.10       -2.36      3.35 o
   9  -3   8       13.32       16.21      4.67 o
  10  -3   8       10.40       17.60      5.47 o
 -11  -2   8        8.30       13.22     12.37 o
 -10  -2   8        0.20        5.12      7.22 o
  -9  -2   8       45.88       38.72     11.02 o
  -8  -2   8       53.04       51.92      5.97 o
  -7  -2   8       60.28       58.10      5.73 o
  -6  -2   8        8.21        8.50      3.48 o
  -5  -2   8      202.49      193.44      6.09 o
  -4  -2   8     1456.40     1484.70     50.89 o
  -3  -2   8     1146.28     1228.55     38.33 o
  -2  -2   8     2512.55     2493.75     53.80 o
  -1  -2   8       49.23       60.74      4.95 o
   0  -2   8        0.44        8.27      1.24 o
   1  -2   8      183.22      218.06      6.15 o
   2  -2   8      864.43     1032.98     14.88 o
   3  -2   8      663.74      724.46     10.09 o
   4  -2   8     1644.53     1664.27     22.11 o
   5  -2   8      722.05      749.72     15.04 o
   6  -2   8        0.12       -0.11      2.54 o
   7  -2   8      151.38      142.76      6.05 o
   8  -2   8        4.42        3.53      3.54 o
   9  -2   8        6.47        9.28      4.26 o
  10  -2   8       20.47       35.24      6.19 o
  11  -2   8        1.18       -0.31      6.94 o
 -11  -1   8        0.56       -7.45      7.45 o
 -10  -1   8        8.79        5.24      7.96 o
  -9  -1   8        7.54        6.96      6.98 o
  -8  -1   8        0.26        3.50      6.15 o
  -7  -1   8       53.23       50.75      5.50 o
  -6  -1   8       15.26       17.38      3.84 o
  -5  -1   8       54.48       63.50      2.54 o
  -4  -1   8      338.53      322.75     10.40 o
  -3  -1   8     1719.69     1652.00     37.13 o
  -2  -1   8     2097.76     2025.78     54.51 o
  -1  -1   8     2818.92     2745.32     35.46 o
   0  -1   8     1216.14     1225.00     17.88 o
   1  -1   8     1048.43     1032.57     15.61 o
   2  -1   8        0.04       12.86      1.65 o
   3  -1   8      117.78      124.01      3.31 o
   4  -1   8      152.71      156.99      4.14 o
   5  -1   8        8.39       11.38      2.39 o
   6  -1   8       51.10       44.37      3.73 o
   7  -1   8      111.05      111.88      5.10 o
   8  -1   8        3.67        2.68      3.60 o
   9  -1   8       34.08       31.74      4.97 o
  10  -1   8        4.27        8.35      5.08 o
  11  -1   8        3.26        0.75      5.04 o
 -11   0   8        0.05       -2.64     11.14 o
 -10   0   8        0.07        2.17      7.09 o
  -9   0   8        0.81        1.54      6.73 o
  -8   0   8      144.40      158.83     12.29 o
  -7   0   8        1.89       -2.07      5.63 o
  -6   0   8      105.71       98.18      5.08 o
  -5   0   8        2.57        2.26      1.33 o
  -4   0   8       73.08      120.58      3.93 o
  -3   0   8        0.01        6.49      2.74 o
  -2   0   8      392.11      444.83      7.66 o
  -1   0   8        0.17        6.66      1.83 o
   0   0   8     6056.46     6195.03     84.47 o
   1   0   8       20.85       25.15      2.79 o
   2   0   8     1667.38     1681.59     24.54 o
   3   0   8       15.66       17.83      1.73 o
   4   0   8        2.98        3.90      1.83 o
   5   0   8        0.74       -1.70      1.70 o
   6   0   8        2.70        5.41      2.54 o
   7   0   8       24.62       26.06      3.41 o
   8   0   8       27.22       24.28      3.75 o
   9   0   8        0.06        3.49      3.35 o
  10   0   8        1.78        3.72      4.80 o
  11   0   8        0.14        2.04      5.23 o
 -11   1   8        0.99       -7.79      7.79 o
 -10   1   8        0.16       -3.79      8.20 o
  -9   1   8       14.56        8.08      7.35 o
  -8   1   8       27.61       25.51      7.44 o
  -7   1   8       23.90       16.76      5.69 o
  -6   1   8        3.60        3.01      2.70 o
  -5   1   8       70.98       71.49      2.71 o
  -4   1   8      130.38      125.03      3.64 o
  -3   1   8      789.69      727.59     12.25 o
  -2   1   8      134.45      166.62      5.09 o
  -1   1   8      201.48      206.94      5.46 o
   0   1   8     1339.35     1372.16     19.95 o
   1   1   8      628.32      654.39     11.29 o
   2   1   8     1134.38     1003.33     16.70 o
   3   1   8      216.33      230.32      6.28 o
   4   1   8      139.38      145.19      5.17 o
   5   1   8       16.47       13.32      2.40 o
   6   1   8       24.51       34.34      3.46 o
   7   1   8      117.23       97.25      6.63 o
   8   1   8      275.68      285.34      8.85 o
   9   1   8        0.07       -2.84      2.97 o
  10   1   8       14.73       17.48      5.37 o
 -11   2   8       24.67       10.02     12.98 o
 -10   2   8        0.63       -0.42      8.69 o
  -9   2   8        0.28       10.03      7.46 o
  -8   2   8        0.01      -12.49     12.49 o
  -7   2   8        2.64        7.41      3.75 o
  -6   2   8        1.64        0.53      2.78 o
  -5   2   8        5.26        7.35      2.28 o
  -4   2   8      198.30      197.54      5.14 o
  -3   2   8      941.01      854.75     15.77 o
  -2   2   8      438.18      429.02      8.08 o
  -1   2   8     4822.98     5236.88     77.73 o
   0   2   8       26.44       37.49      2.56 o
   1   2   8       81.34      101.07      2.81 o
   2   2   8        4.08       28.67      2.11 o
   3   2   8      126.43      111.59      4.23 o
   4   2   8      129.45      119.75      4.29 o
   5   2   8       24.71       20.04      2.63 o
   6   2   8        6.19        4.27      2.72 o
   7   2   8      104.67      107.30      5.43 o
   8   2   8       85.36       82.32      5.51 o
   9   2   8        1.92        6.41      6.40 o
  10   2   8        0.21       -4.85      4.85 o
 -11   3   8        0.02       -8.19      8.19 o
 -10   3   8       11.78        4.90      8.44 o
  -9   3   8        4.90       -5.54      8.45 o
  -8   3   8       16.86       23.07      7.84 o
  -7   3   8       72.06       55.32      8.54 o
  -6   3   8      319.02      307.64      8.63 o
  -5   3   8      453.73      424.74     11.06 o
  -4   3   8       15.11       13.10      2.58 o
  -3   3   8       24.63       21.75      2.22 o
  -2   3   8        0.52       13.84      2.07 o
  -1   3   8      815.66      751.71     25.24 o
   0   3   8     1750.43     1636.07     36.73 o
   1   3   8        4.98       14.39      2.22 o
   2   3   8       20.81       24.27      2.09 o
   3   3   8        2.67        3.15      1.83 o
   4   3   8       14.35       11.77      2.21 o
   5   3   8       24.73       29.76      3.07 o
   6   3   8      221.58      205.38      7.37 o
   7   3   8       14.72       12.88      3.37 o
   8   3   8        0.01       -2.20      2.86 o
   9   3   8        0.95        6.37      5.07 o
  10   3   8       15.17       13.82      8.52 o
 -10   4   8        0.03       -5.98      9.55 o
  -9   4   8       10.96        5.44     13.72 o
  -8   4   8        3.05       -2.19      7.08 o
  -7   4   8       50.98       56.87     15.80 o
  -6   4   8      440.52      477.85     13.28 o
  -5   4   8     1083.74     1087.06     23.54 o
  -4   4   8        4.14       10.45      2.83 o
  -3   4   8      385.97      418.18     10.49 o
  -2   4   8       13.73       16.76      2.37 o
  -1   4   8      233.75      209.10      7.51 o
   0   4   8     1127.43     1133.26     26.85 o
   1   4   8      536.50      492.19     10.81 o
   2   4   8      351.47      357.13      7.61 o
   3   4   8      125.76      127.52      4.43 o
   4   4   8       14.91       17.85      3.36 o
   5   4   8       68.71       64.59      3.92 o
   6   4   8        2.61        0.95      2.42 o
   7   4   8       14.62        6.82      4.19 o
   8   4   8       11.57        8.30      4.10 o
   9   4   8       61.95       76.88      8.08 o
  10   4   8        3.83        2.70      5.60 o
 -10   5   8       34.46       42.28     18.37 o
  -9   5   8        1.47        0.23      7.79 o
  -8   5   8      402.70      390.00     19.77 o
  -7   5   8       45.28       68.54      9.76 o
  -6   5   8      454.88      434.31     12.90 o
  -5   5   8      181.85      192.29      9.29 o
  -4   5   8     1018.65      979.14     21.41 o
  -3   5   8      136.82      126.56      5.48 o
  -2   5   8       74.47       80.53      4.07 o
  -1   5   8      496.64      566.47     15.64 o
   0   5   8      126.73      115.83      7.98 o
   1   5   8      704.64      682.54     14.92 o
   2   5   8     1220.75     1113.59     19.50 o
   3   5   8        5.95        5.84      2.12 o
   4   5   8        3.96        4.41      2.30 o
   5   5   8       23.90       22.20      3.13 o
   6   5   8       55.51       54.36      4.11 o
   7   5   8        4.62        4.47      3.37 o
   8   5   8        4.95        2.08      5.47 o
   9   5   8        3.25        3.65      6.30 o
  10   5   8        0.39        5.24      6.69 o
 -10   6   8        8.73       -8.31      8.31 o
  -9   6   8       37.28       29.65      9.68 o
  -8   6   8      124.17      115.38     12.24 o
  -7   6   8       63.00       74.20     12.61 o
  -6   6   8        2.98       -0.02      3.66 o
  -5   6   8      662.09      671.21     16.84 o
  -4   6   8       75.12       82.94      6.35 o
  -3   6   8        2.26        6.68      3.25 o
  -2   6   8       14.06        9.75      3.20 o
  -1   6   8        1.03       -2.31      2.48 o
   0   6   8       91.75       97.72      6.06 o
   1   6   8       61.99       61.66      4.07 o
   2   6   8        4.54       17.20      2.57 o
   3   6   8        8.19       10.65      2.57 o
   4   6   8      172.04      159.40      6.61 o
   5   6   8       67.35       65.85      4.81 o
   6   6   8        6.47        4.62      3.04 o
   7   6   8       51.97       47.89      6.32 o
   8   6   8       10.86       20.22     15.92 o
   9   6   8        0.46       -6.61      6.61 o
  -9   7   8       10.03        3.18     12.74 o
  -8   7   8      112.88      118.56     19.35 o
  -7   7   8       27.33       25.23     12.74 o
  -6   7   8        0.25        0.85      4.51 o
  -5   7   8       34.87       31.81      5.77 o
  -4   7   8       70.51       70.46      6.40 o
  -3   7   8      176.06      181.13      8.99 o
  -2   7   8      105.76      115.94      7.16 o
  -1   7   8      250.70      213.62      8.11 o
   0   7   8       29.40       38.45      4.17 o
   1   7   8       37.47       32.46      3.61 o
   2   7   8       91.07       93.30      4.78 o
   3   7   8      248.56      257.57      7.64 o
   4   7   8       42.80       35.60      3.65 o
   5   7   8        0.05        5.59      2.72 o
   6   7   8        4.55        5.70      3.65 o
   7   7   8       38.99       22.17      6.63 o
   8   7   8       17.19        3.77      5.77 o
   9   7   8        5.53        0.43      6.47 o
  -9   8   8       71.82       80.34     18.37 o
  -8   8   8        2.67       -5.63     10.78 o
  -7   8   8        0.08       19.59     12.98 o
  -6   8   8       27.57       23.12      4.98 o
  -5   8   8       42.94       57.50      7.14 o
  -4   8   8       71.24       65.68      6.08 o
  -3   8   8       51.86       50.52      5.83 o
  -2   8   8        2.28        4.06      3.36 o
  -1   8   8      270.06      241.44     11.32 o
   0   8   8        3.38        0.41      3.54 o
   1   8   8      809.93      754.27     16.68 o
   2   8   8        0.75        2.22      2.80 o
   3   8   8      369.47      318.88      8.85 o
   4   8   8        4.20        5.64      3.36 o
   5   8   8       85.88       70.99      5.35 o
   6   8   8        1.63        2.52      3.36 o
   7   8   8        0.08       -4.22      4.22 o
   8   8   8        1.04        6.15      6.41 o
  -8   9   8       13.78       20.33     14.45 o
  -7   9   8       14.80       15.92     12.49 o
  -6   9   8        6.43        6.14      4.49 o
  -5   9   8       42.00       42.68      5.59 o
  -4   9   8        2.21        0.54      5.37 o
  -3   9   8        5.58       13.36      4.19 o
  -2   9   8      154.30      131.66      9.65 o
  -1   9   8       56.77       42.69      5.13 o
   0   9   8       21.69       28.08      4.84 o
   1   9   8        0.42       -2.00      2.89 o
   2   9   8        3.74        2.05      2.95 o
   3   9   8       15.99       22.08      3.87 o
   4   9   8        1.09        1.02      3.08 o
   5   9   8       89.29       92.83      6.17 o
   6   9   8        1.44       -3.48      3.48 o
   7   9   8        0.01        1.55      4.78 o
   8   9   8        1.33       -3.88      5.03 o
  -8  10   8        4.55      -11.76     11.76 o
  -7  10   8        1.86        5.14     12.74 o
  -6  10   8        0.08       -2.89      4.49 o
  -5  10   8       28.09       20.09      5.10 o
  -4  10   8        0.05        3.18      7.11 o
  -3  10   8      119.87      117.53      7.58 o
  -2  10   8       43.33       33.06      5.00 o
  -1  10   8      105.06      104.10      7.05 o
   0  10   8        2.34        5.69      3.72 o
   1  10   8        0.50       -2.02      2.97 o
   2  10   8        1.94        6.10      3.38 o
   3  10   8       28.37       28.95      4.95 o
   4  10   8        2.08       -0.91      3.35 o
   5  10   8       72.40       65.25      6.23 o
   6  10   8       12.95        4.10      4.44 o
   7  10   8        0.02        1.81      5.17 o
  -7  11   8       13.41        7.59     13.72 o
  -6  11   8        0.27        7.18      7.82 o
  -5  11   8        4.38        4.48      4.99 o
  -4  11   8        0.60       -3.35      4.15 o
  -3  11   8       51.85       68.95      7.39 o
  -2  11   8        8.32        4.62      4.28 o
  -1  11   8       13.05       20.98      5.00 o
   0  11   8      109.34      119.10     12.94 o
   1  11   8        9.93        3.34      3.47 o
   2  11   8       34.19       26.04      5.04 o
   3  11   8       10.31        5.65      4.74 o
   4  11   8       52.82       45.50      7.01 o
   5  11   8        0.00       -0.92      4.12 o
   6  11   8        0.18       -4.19      4.19 o
  -6  12   8        2.02        0.15      8.00 o
  -5  12   8        9.33       -1.10      6.38 o
  -4  12   8        3.42       -5.83      5.83 o
  -3  12   8        0.87        1.58      5.48 o
  -2  12   8       14.71       28.17      6.68 o
  -1  12   8       21.16       11.97      5.68 o
   0  12   8       28.80       12.72      6.40 o
   1  12   8        1.53        1.54      4.82 o
   2  12   8       17.16       17.56      6.54 o
   3  12   8       16.69       10.41      5.55 o
   4  12   8        0.38       -1.85      5.01 o
   5  12   8        4.36        1.19      4.99 o
  -4  13   8        0.07        3.81      6.80 o
  -3  13   8        0.17       -3.43      6.29 o
  -2  13   8       81.80       78.97      9.18 o
  -1  13   8        0.73        3.17      5.87 o
   0  13   8        0.67        4.86      5.64 o
   1  13   8        0.20       -2.52      5.00 o
   2  13   8        4.69        9.37      5.77 o
   3  13   8       18.52       14.80      6.08 o
  -1  14   8        0.10        5.56      7.95 o
   0  14   8        3.17        3.78      6.15 o
  -3 -15   9        1.74       -6.32      6.32 o
  -2 -15   9        2.53        4.56     10.16 o
  -1 -15   9       23.44       35.96      8.64 o
   0 -15   9        5.63        6.24     10.29 o
   1 -15   9        3.78        8.88      7.17 o
   2 -15   9       10.52       19.73      7.03 o
   3 -15   9        1.08       -3.20      5.75 o
  -5 -14   9        7.06       14.06     12.49 o
  -4 -14   9        0.08        9.39      7.24 o
  -3 -14   9        0.05       -1.73      5.09 o
  -2 -14   9       10.17       14.10      5.80 o
  -1 -14   9        0.63        3.78      5.86 o
   0 -14   9       66.03       64.26      7.73 o
   1 -14   9        1.64        3.65      5.39 o
   2 -14   9       21.47        6.78      6.12 o
   3 -14   9        5.33        5.64      4.83 o
   4 -14   9        6.15       12.77      6.50 o
   5 -14   9       26.17       25.11      9.47 o
  -6 -13   9        0.29        0.64      6.77 o
  -5 -13   9        3.09        2.53      6.74 o
  -4 -13   9        7.57       14.62      5.44 o
  -3 -13   9        2.71        2.78      4.04 o
  -2 -13   9        5.49       11.32      4.58 o
  -1 -13   9        6.90       12.92      4.56 o
   0 -13   9        2.96       -2.15      3.87 o
   1 -13   9       43.38       52.89      6.30 o
   2 -13   9       23.51       17.23      9.72 o
   3 -13   9        9.56        8.92      4.45 o
   4 -13   9       28.38       26.98      6.54 o
   5 -13   9       44.45       40.23      8.70 o
   6 -13   9        8.29       10.55      7.12 o
  -7 -12   9        2.59        7.13      7.53 o
  -6 -12   9        1.17        4.14      6.59 o
  -5 -12   9        7.91        0.64      6.49 o
  -4 -12   9        0.39       -2.91      3.98 o
  -3 -12   9        4.34        3.12      3.73 o
  -2 -12   9        9.89        4.61      3.87 o
  -1 -12   9        7.57        6.66      3.86 o
   0 -12   9       28.41       23.55      4.83 o
   1 -12   9       13.83       12.66      4.39 o
   2 -12   9       15.67       10.69      5.73 o
   3 -12   9       71.32       83.65     12.94 o
   4 -12   9       37.48       32.70      8.57 o
   5 -12   9       11.31        7.68      6.00 o
   6 -12   9      135.95      139.74     13.94 o
   7 -12   9        0.03       -6.23      6.23 o
  -8 -11   9        3.05       -2.20     13.72 o
  -7 -11   9        6.31        4.34      6.92 o
  -6 -11   9        0.02       -1.44      6.25 o
  -5 -11   9       98.64      108.96     10.99 o
  -4 -11   9        4.36        4.41      3.54 o
  -3 -11   9       23.28       15.89      3.90 o
  -2 -11   9       17.87       12.61      3.90 o
  -1 -11   9        7.34       13.33      3.85 o
   0 -11   9       40.25       45.20      5.39 o
   1 -11   9      129.59      170.04      8.41 o
   2 -11   9        9.69       -0.87      3.52 o
   3 -11   9       30.98       40.94      5.68 o
   4 -11   9      115.25      133.31      8.64 o
   5 -11   9       49.94       50.34      9.84 o
   6 -11   9        5.69        7.62      9.07 o
   7 -11   9        8.92       12.87     11.63 o
  -8 -10   9        0.56       -2.24      6.30 o
  -7 -10   9       12.66        7.65      7.15 o
  -6 -10   9        9.54        6.51      6.00 o
  -5 -10   9        0.07        2.67      5.07 o
  -4 -10   9      122.45      104.46      6.26 o
  -3 -10   9       57.26       47.89      4.90 o
  -2 -10   9       90.54       73.12      5.57 o
  -1 -10   9      130.69      118.18      6.82 o
   0 -10   9      180.90      166.09      7.83 o
   1 -10   9      146.05      145.97      7.61 o
   2 -10   9      168.24      168.06      8.63 o
   3 -10   9      394.48      363.48     18.04 o
   4 -10   9        6.08       -0.35      4.28 o
   5 -10   9       39.95       32.68      5.22 o
   6 -10   9        0.10        3.33      4.65 o
   7 -10   9        7.11        7.44      5.67 o
   8 -10   9       33.31       29.40      7.70 o
  -9  -9   9        3.89       14.34      7.65 o
  -8  -9   9        1.39       -0.53      5.98 o
  -7  -9   9       38.16       31.95      7.92 o
  -6  -9   9        1.17        5.04      5.88 o
  -5  -9   9      157.40      176.82     12.28 o
  -4  -9   9      123.00      114.36      8.66 o
  -3  -9   9        2.37        1.76      2.76 o
  -2  -9   9       35.34       37.62      4.32 o
  -1  -9   9       32.15       39.66      4.45 o
   0  -9   9       18.06       18.57      3.84 o
   1  -9   9      155.07      159.76      7.56 o
   2  -9   9       79.19       79.40      5.98 o
   3  -9   9      668.74      637.47     15.01 o
   4  -9   9      102.01      111.27      6.52 o
   5  -9   9      156.83      176.82      8.35 o
   6  -9   9        1.06        0.49      3.95 o
   7  -9   9       49.29       55.64      7.91 o
   8  -9   9        0.71       -4.08      5.98 o
   9  -9   9       12.53        8.35      7.57 o
  -9  -8   9        0.74      -11.02     11.02 o
  -8  -8   9       15.41        0.64      6.06 o
  -7  -8   9       88.42       90.28     14.33 o
  -6  -8   9        2.90        2.01      5.16 o
  -5  -8   9       79.75       64.22      8.18 o
  -4  -8   9       77.73       76.64      4.88 o
  -3  -8   9       54.91       56.01      4.48 o
  -2  -8   9       15.60       16.85      3.22 o
  -1  -8   9      107.08       95.83      6.88 o
   0  -8   9       65.49       68.38      4.93 o
   1  -8   9      442.13      393.05     13.43 o
   2  -8   9      326.04      309.52      8.97 o
   3  -8   9       99.29       89.30      5.28 o
   4  -8   9       43.15       47.93      4.05 o
   5  -8   9      154.54      138.50      7.49 o
   6  -8   9       44.70       60.47      5.83 o
   7  -8   9        0.01        0.23      4.55 o
   8  -8   9       11.50        8.98      5.82 o
   9  -8   9       21.21       16.57      6.98 o
 -10  -7   9        0.20       -0.73     12.00 o
  -9  -7   9       42.29       45.80     14.21 o
  -8  -7   9      126.92      128.18     11.58 o
  -7  -7   9       90.43      109.25     10.30 o
  -6  -7   9        0.13        2.23      5.21 o
  -5  -7   9      732.30      701.43     25.52 o
  -4  -7   9       22.65       30.83      3.39 o
  -3  -7   9      277.08      270.86     10.40 o
  -2  -7   9        0.78       -0.24      2.21 o
  -1  -7   9      327.51      385.49     10.68 o
   0  -7   9      287.08      281.76      9.01 o
   1  -7   9      116.85      120.07      5.02 o
   2  -7   9      116.47      114.25      8.39 o
   3  -7   9      231.41      228.84      8.85 o
   4  -7   9       39.24       36.02      3.59 o
   5  -7   9        1.86        4.58      5.94 o
   6  -7   9       22.91       18.86      4.34 o
   7  -7   9       15.43        8.72      4.81 o
   8  -7   9        3.75        0.31      6.31 o
   9  -7   9       10.46        4.17      6.18 o
 -10  -6   9       28.47        9.31     12.00 o
  -9  -6   9       50.90       36.74     12.98 o
  -8  -6   9      138.21      124.91     11.18 o
  -7  -6   9       47.16       51.87      7.89 o
  -6  -6   9     1249.96     1252.38     39.76 o
  -5  -6   9       12.97       22.57      5.88 o
  -4  -6   9        2.65        5.29      2.23 o
  -3  -6   9      271.35      265.38      7.79 o
  -2  -6   9       30.69       27.65      3.06 o
  -1  -6   9       45.94       45.05      3.63 o
   0  -6   9       18.54       24.60      3.21 o
   1  -6   9       82.53       72.52      3.82 o
   2  -6   9        3.76        6.63      2.55 o
   3  -6   9      186.39      184.41      8.43 o
   4  -6   9       68.04       69.05      4.10 o
   5  -6   9      252.79      252.32      9.78 o
   6  -6   9        4.36        4.06      3.53 o
   7  -6   9       65.64       79.21      9.15 o
   8  -6   9       81.96       68.83      9.69 o
   9  -6   9       15.83        5.43      6.15 o
  10  -6   9       33.33       25.88      7.93 o
 -10  -5   9       13.26       11.51     12.49 o
  -9  -5   9       63.25       61.48     15.43 o
  -8  -5   9      102.41      101.06     20.94 o
  -7  -5   9       33.21       30.18      9.80 o
  -6  -5   9      123.29      116.41      9.41 o
  -5  -5   9      231.28      209.05     11.45 o
  -4  -5   9      188.19      187.04      5.87 o
  -3  -5   9        0.19        5.86      2.03 o
  -2  -5   9      157.06      141.28      8.94 o
  -1  -5   9     1310.46     1154.77     23.60 o
   0  -5   9      548.85      561.03     11.34 o
   1  -5   9      775.01      761.68     14.99 o
   2  -5   9      397.43      364.68      7.90 o
   3  -5   9       89.78      103.23      4.94 o
   4  -5   9       11.65       11.53      2.75 o
   5  -5   9      427.70      377.68     12.02 o
   6  -5   9       60.64       55.67      6.60 o
   7  -5   9       79.49       79.00      7.80 o
   8  -5   9       55.01       54.98      6.59 o
   9  -5   9        0.88       -1.67      5.28 o
  10  -5   9        3.12       -3.51      5.98 o
 -11  -4   9        7.07       11.02     12.98 o
 -10  -4   9       13.42       28.17     12.00 o
  -9  -4   9        1.57       10.04     10.29 o
  -8  -4   9      135.91      135.12     10.54 o
  -7  -4   9       21.86       14.61      8.16 o
  -6  -4   9      604.62      638.30     18.59 o
  -5  -4   9        4.28        9.45      3.64 o
  -4  -4   9        5.91        4.19      1.21 o
  -3  -4   9      650.29      706.09     11.92 o
  -2  -4   9       22.41       20.05      1.92 o
  -1  -4   9       13.89       22.63      2.73 o
   0  -4   9        0.45        5.47      1.68 o
   1  -4   9     3198.73     3244.32     59.95 o
   2  -4   9      144.12       99.55      4.16 o
   3  -4   9      722.81      720.84     12.27 o
   4  -4   9       28.93       20.38      2.43 o
   5  -4   9       10.27       10.80      2.46 o
   6  -4   9       91.65       70.36      5.86 o
   7  -4   9       66.86       56.41      5.26 o
   8  -4   9       19.47       15.33      4.34 o
   9  -4   9       29.19       41.24      7.80 o
  10  -4   9        0.97       -1.13      5.98 o
 -11  -3   9        2.72      -10.78     11.02 o
 -10  -3   9        5.88       13.72     12.00 o
  -9  -3   9       21.50       11.09      8.21 o
  -8  -3   9       31.78       42.94      5.83 o
  -7  -3   9        8.65        1.82      3.82 o
  -6  -3   9       62.27       69.80      5.90 o
  -5  -3   9      398.15      366.16     25.19 o
  -4  -3   9     1132.83     1045.60     36.88 o
  -3  -3   9      781.19      655.51     16.81 o
  -2  -3   9      983.85     1010.58     14.85 o
  -1  -3   9      107.40      124.72      8.87 o
   0  -3   9      178.63      188.87      4.70 o
   1  -3   9        2.26        0.62      1.28 o
   2  -3   9       32.98       19.11      2.13 o
   3  -3   9       21.86       19.42      2.09 o
   4  -3   9      166.45      126.66      3.98 o
   5  -3   9        9.37        7.31      2.41 o
   6  -3   9      378.59      385.53     11.52 o
   7  -3   9        0.07        2.16      3.23 o
   8  -3   9        9.25        8.36      3.97 o
   9  -3   9       35.76       39.94      6.09 o
  10  -3   9        0.05       -0.99      4.93 o
 -11  -2   9       30.82       26.94     14.94 o
 -10  -2   9        7.97       18.30      8.82 o
  -9  -2   9        7.11       -0.87      6.65 o
  -8  -2   9        0.61       -0.15      3.66 o
  -7  -2   9        7.43        6.06      3.85 o
  -6  -2   9        5.75        3.72      3.42 o
  -5  -2   9        4.11       -1.88      4.60 o
  -4  -2   9      200.37      202.14      8.05 o
  -3  -2   9      931.47      880.59     21.61 o
  -2  -2   9      592.44      565.73     14.66 o
  -1  -2   9     4145.54     4440.75     87.39 o
   0  -2   9      214.92      207.94      4.01 o
   1  -2   9       75.17       91.36      3.52 o
   2  -2   9      278.13      334.61      6.21 o
   3  -2   9      235.83      224.99      5.74 o
   4  -2   9      208.76      192.46      4.55 o
   5  -2   9      104.94      103.56      4.29 o
   6  -2   9       17.44       15.01      5.99 o
   7  -2   9       39.90       39.04      4.62 o
   8  -2   9       64.79       59.53      5.68 o
   9  -2   9       11.92       15.23      4.86 o
  10  -2   9        1.44        2.91      5.02 o
 -11  -1   9        3.97       10.53     12.49 o
 -10  -1   9        7.50       24.20      8.56 o
  -9  -1   9        8.98        5.31      8.82 o
  -8  -1   9       29.90       28.18      9.64 o
  -7  -1   9        0.78       -0.59      3.24 o
  -6  -1   9        1.57       -1.24      5.72 o
  -5  -1   9       11.09        4.80      3.03 o
  -4  -1   9      397.92      376.73     21.43 o
  -3  -1   9        0.33        6.63      2.63 o
  -2  -1   9     1873.92     1897.84     42.07 o
  -1  -1   9      479.51      440.89      7.69 o
   0  -1   9      672.92      711.75     12.68 o
   1  -1   9      216.06      273.83      5.49 o
   2  -1   9      595.56      556.78      9.64 o
   3  -1   9      375.57      337.35      6.43 o
   4  -1   9      110.54       96.50      5.38 o
   5  -1   9       23.24       18.93      2.63 o
   6  -1   9      494.85      452.77     10.62 o
   7  -1   9       86.59       67.97      4.29 o
   8  -1   9      315.76      304.96      9.43 o
   9  -1   9       17.65       14.20      4.87 o
  10  -1   9        4.97       -0.59      5.55 o
 -11   0   9        0.02       14.64      8.96 o
 -10   0   9        0.62        9.43      7.87 o
  -9   0   9        0.77       -5.79     12.74 o
  -8   0   9       38.55       12.00      7.35 o
  -7   0   9        4.41       -0.30      3.45 o
  -6   0   9       17.35       17.73      4.94 o
  -5   0   9        1.69        1.55      1.89 o
  -4   0   9      303.86      418.20     18.34 o
  -3   0   9        0.29        0.85      2.25 o
  -2   0   9      745.11      854.88     13.82 o
  -1   0   9        0.00        2.29      0.91 o
   0   0   9        4.92        1.82      0.91 o
   1   0   9       32.30       38.70      2.45 o
   2   0   9     2843.38     2846.20     43.67 o
   3   0   9       12.95        9.37      1.81 o
   4   0   9     1209.75     1199.71     20.76 o
   5   0   9        2.48       -0.13      2.08 o
   6   0   9       42.95       47.65      3.87 o
   7   0   9        6.29        7.02      4.09 o
   8   0   9       80.70       94.79      5.70 o
   9   0   9        0.03       -4.04      4.04 o
  10   0   9       14.87       12.02      5.37 o
 -11   1   9       13.64       10.48      9.28 o
 -10   1   9        1.41        7.84      8.13 o
  -9   1   9        3.02        7.70      7.59 o
  -8   1   9        5.92       13.61      7.09 o
  -7   1   9       26.33       29.12      5.42 o
  -6   1   9       34.58       40.68      4.89 o
  -5   1   9       28.58       31.18      3.18 o
  -4   1   9      518.81      521.45     10.53 o
  -3   1   9      403.98      439.87      8.73 o
  -2   1   9      235.87      236.52      5.43 o
  -1   1   9      871.69      845.79     15.66 o
   0   1   9      331.92      279.12      9.44 o
   1   1   9        9.70       10.09      1.51 o
   2   1   9      313.51      325.79      6.92 o
   3   1   9       41.27       33.74      2.81 o
   4   1   9     1557.78     1408.28     25.97 o
   5   1   9        2.11       -1.87      1.87 o
   6   1   9      969.77      825.35     16.30 o
   7   1   9        4.05        3.18      2.72 o
   8   1   9       14.01       12.25      3.80 o
   9   1   9        0.63        2.84      3.91 o
  10   1   9        6.21       11.25      5.28 o
 -11   2   9        0.01       -5.56      8.75 o
 -10   2   9        0.31       -1.02      7.69 o
  -9   2   9       40.02       29.06      8.68 o
  -8   2   9       22.67       22.07      7.77 o
  -7   2   9       10.06        5.60      4.90 o
  -6   2   9       78.46       84.02      9.01 o
  -5   2   9      279.77      269.14      7.26 o
  -4   2   9     1198.26     1200.18     19.78 o
  -3   2   9      105.27       97.17      3.55 o
  -2   2   9     2776.64     2829.84     43.07 o
  -1   2   9      188.23      215.64      5.46 o
   0   2   9      165.92      224.37      5.17 o
   1   2   9      209.17      230.63      5.45 o
   2   2   9        0.48        3.31      1.66 o
   3   2   9        0.27        0.80      1.72 o
   4   2   9      259.73      233.92      7.84 o
   5   2   9      519.72      521.75     10.97 o
   6   2   9       23.01       28.54      3.62 o
   7   2   9       40.85       55.15      4.45 o
   8   2   9       68.83       80.44      6.79 o
   9   2   9        1.25       -1.54      4.77 o
  10   2   9        3.95       -3.48      4.97 o
 -11   3   9       14.61       18.63      9.87 o
 -10   3   9        7.55       16.70      9.31 o
  -9   3   9       18.41       19.53      8.19 o
  -8   3   9       27.91       25.91      7.99 o
  -7   3   9       21.45       14.31      4.59 o
  -6   3   9      220.14      185.55      9.15 o
  -5   3   9     1047.36      974.99     18.89 o
  -4   3   9      227.76      207.86      9.94 o
  -3   3   9      238.36      240.55      6.35 o
  -2   3   9       77.20       79.34      3.40 o
  -1   3   9       61.45       77.74      4.45 o
   0   3   9      816.81      745.42     14.11 o
   1   3   9       15.11       21.54      1.66 o
   2   3   9       41.60       46.08      3.75 o
   3   3   9        7.18        4.57      1.94 o
   4   3   9       35.58       37.05      3.05 o
   5   3   9        1.28       -1.02      2.17 o
   6   3   9       15.68       29.10      3.65 o
   7   3   9      191.49      171.21      7.74 o
   8   3   9       10.68       11.35      3.32 o
   9   3   9        0.71        7.62      5.22 o
  10   3   9       13.52        6.60      5.84 o
 -10   4   9        0.14       -7.88      7.88 o
  -9   4   9        0.55        4.57      7.44 o
  -8   4   9       27.64       30.13     13.72 o
  -7   4   9       20.12       36.71      7.87 o
  -6   4   9     1002.08      978.62     32.80 o
  -5   4   9      121.30      128.23      5.62 o
  -4   4   9      470.23      410.79      9.78 o
  -3   4   9      187.92      211.51      6.14 o
  -2   4   9      467.65      515.06     16.82 o
  -1   4   9       60.62       60.50      6.47 o
   0   4   9      377.95      356.84     10.87 o
   1   4   9      229.07      253.88      7.05 o
   2   4   9      238.68      201.10      5.42 o
   3   4   9      617.46      631.89     11.39 o
   4   4   9      581.20      583.74     12.12 o
   5   4   9        6.26        2.54      2.39 o
   6   4   9        4.96        6.10      2.96 o
   7   4   9       32.91       36.98      4.39 o
   8   4   9       46.99       50.96      5.86 o
   9   4   9        4.20        5.59      5.32 o
  10   4   9        0.33        0.77      6.35 o
 -10   5   9        5.00       -4.19     13.59 o
  -9   5   9       66.64       56.37     10.47 o
  -8   5   9        0.98       -2.23      7.00 o
  -7   5   9      172.65      165.22     12.80 o
  -6   5   9      261.29      281.08     15.30 o
  -5   5   9       12.36       13.20      3.72 o
  -4   5   9       21.92       20.66      3.48 o
  -3   5   9      680.52      605.28     14.31 o
  -2   5   9      119.10      108.01      6.03 o
  -1   5   9        4.70        9.18      2.83 o
   0   5   9      251.87      269.12      9.51 o
   1   5   9       71.09       61.59      4.88 o
   2   5   9      108.99      124.86      7.07 o
   3   5   9      187.88      178.30      5.94 o
   4   5   9      407.90      381.19     10.29 o
   5   5   9       23.17       21.99      3.45 o
   6   5   9      173.31      172.22      7.31 o
   7   5   9        0.02       -3.44      3.44 o
   8   5   9        0.21        1.14      6.74 o
   9   5   9        2.15        4.90      7.72 o
 -10   6   9        0.06       -7.85      8.26 o
  -9   6   9        3.60       -3.60      8.82 o
  -8   6   9        2.88        7.06      7.41 o
  -7   6   9       88.70       80.65     10.08 o
  -6   6   9        8.98        1.22      9.80 o
  -5   6   9      122.79      123.66      7.71 o
  -4   6   9      134.78      141.23      7.75 o
  -3   6   9        7.00       14.42      6.34 o
  -2   6   9        6.84       10.75      3.49 o
  -1   6   9      138.09      135.89      7.09 o
   0   6   9        1.90        2.53      2.86 o
   1   6   9       18.05       21.73      3.19 o
   2   6   9      139.30      138.13      5.34 o
   3   6   9       44.28       36.63      3.58 o
   4   6   9       87.36       93.65      4.91 o
   5   6   9        0.09        2.21      2.93 o
   6   6   9       23.60       15.27      3.70 o
   7   6   9       21.64        3.98      4.36 o
   8   6   9        0.38        3.58      5.94 o
   9   6   9        4.22       -5.57      5.57 o
  -9   7   9        0.99       -2.45     12.00 o
  -8   7   9       15.20       22.78     13.23 o
  -7   7   9       13.93        5.39     11.02 o
  -6   7   9       26.23       28.62      6.88 o
  -5   7   9       17.15        9.91      4.36 o
  -4   7   9       87.83       75.85      6.51 o
  -3   7   9        1.95        4.68      3.45 o
  -2   7   9       91.82       93.55      6.68 o
  -1   7   9       51.33       51.73      5.44 o
   0   7   9     1178.08     1106.33     24.47 o
   1   7   9     1127.25     1054.08     21.31 o
   2   7   9      511.69      459.74     11.39 o
   3   7   9        6.10       10.34      2.88 o
   4   7   9       26.44       22.05      3.36 o
   5   7   9       13.22       12.93      3.27 o
   6   7   9        4.29        6.14      3.18 o
   7   7   9       36.56       40.17      8.08 o
   8   7   9       14.72       10.37      6.70 o
   9   7   9        0.18        2.11      6.53 o
  -9   8   9        0.88      -11.51     12.49 o
  -8   8   9        9.92       10.04     12.25 o
  -7   8   9        0.12       -5.63      9.06 o
  -6   8   9        0.31        1.40      4.90 o
  -5   8   9       29.99       26.57      4.80 o
  -4   8   9        0.41        1.79      3.38 o
  -3   8   9       14.54       14.86      3.80 o
  -2   8   9       57.60       56.23      6.19 o
  -1   8   9        4.13        6.99      3.65 o
   0   8   9       95.02       93.30      6.04 o
   1   8   9        8.10       10.08      3.38 o
   2   8   9      188.53      177.61      7.23 o
   3   8   9       27.52       26.40      3.49 o
   4   8   9       56.46       61.30      5.08 o
   5   8   9        1.76        2.53      3.21 o
   6   8   9        4.44       -0.72      4.10 o
   7   8   9       13.20       11.29      5.22 o
   8   8   9        1.41        1.58      5.11 o
  -8   9   9       19.16       13.23     14.21 o
  -7   9   9        6.45       10.29     12.49 o
  -6   9   9        6.76       -2.03      5.10 o
  -5   9   9        0.18        5.14      4.24 o
  -4   9   9       13.71        5.99      3.90 o
  -3   9   9       48.50       36.12      5.02 o
  -2   9   9      130.96      125.41      8.24 o
  -1   9   9       10.66       10.27      3.87 o
   0   9   9        1.04        4.86      3.34 o
   1   9   9        5.53        3.37      3.15 o
   2   9   9       14.68       12.98      3.49 o
   3   9   9        0.45       -2.65      2.65 o
   4   9   9       35.45       32.45      4.55 o
   5   9   9       37.00       40.48      5.97 o
   6   9   9       18.15       16.45      5.48 o
   7   9   9       54.28       46.98      7.53 o
  -7  10   9       11.32       10.29     13.72 o
  -6  10   9        8.84       11.22      7.15 o
  -5  10   9        9.10        4.34      4.75 o
  -4  10   9       48.86       40.07      5.71 o
  -3  10   9        5.27        1.40      3.96 o
  -2  10   9        7.79        4.88      3.77 o
  -1  10   9       61.81       68.01      6.20 o
   0  10   9       52.73       52.06      5.70 o
   1  10   9       87.21       89.54     10.96 o
   2  10   9        0.01       -2.48      3.07 o
   3  10   9       49.74       53.15      7.35 o
   4  10   9       11.18        2.87      4.01 o
   5  10   9        8.71        6.67      4.52 o
   6  10   9        6.97        6.82      4.68 o
   7  10   9       25.30       34.33      7.08 o
  -6  11   9        6.33       -5.53      5.53 o
  -5  11   9        0.50       -3.97      4.69 o
  -4  11   9        0.02        6.04      4.69 o
  -3  11   9       50.09       48.76      7.60 o
  -2  11   9        2.43        2.44      4.26 o
  -1  11   9        0.72        2.22      4.24 o
   0  11   9        8.25        6.56      4.13 o
   1  11   9       35.07       36.24      5.60 o
   2  11   9        0.53       -4.14      4.14 o
   3  11   9       33.21       25.77      5.95 o
   4  11   9        4.76        2.11      5.56 o
   5  11   9        0.01        0.20      4.48 o
   6  11   9       12.47       11.02      5.24 o
  -5  12   9        8.74       11.77     11.25 o
  -4  12   9        6.23        3.68      6.07 o
  -3  12   9      124.72      127.89     10.40 o
  -2  12   9       34.44       23.44      8.81 o
  -1  12   9       15.29        5.77      6.44 o
   0  12   9        0.02        7.40      5.22 o
   1  12   9       17.41       25.01      6.35 o
   2  12   9        2.30        0.56      5.00 o
   3  12   9       59.35       62.47      8.05 o
   4  12   9        0.12       -5.64      9.29 o
  -3  13   9       36.65       52.33      8.45 o
  -2  13   9        2.34        7.12      6.28 o
  -1  13   9        0.40        4.57      6.50 o
   0  13   9       25.44       15.15      6.86 o
   1  13   9        0.00       -1.22      5.89 o
   2  13   9       18.81       13.75      8.55 o
   3  13   9        9.08       -0.21      5.59 o
  -3 -15  10        5.18        8.60      7.41 o
  -2 -15  10        6.61       11.83      9.45 o
  -1 -15  10        0.01       -5.41      5.41 o
   0 -15  10        1.18       -3.30      5.55 o
   1 -15  10       23.30       25.96     10.34 o
   2 -15  10       14.68       24.83      7.32 o
  -5 -14  10       39.22       50.95     15.43 o
  -4 -14  10        0.08        4.39      7.29 o
  -3 -14  10       14.62       14.31      5.63 o
  -2 -14  10        4.46        6.88      4.60 o
  -1 -14  10        2.98        1.08      4.39 o
   0 -14  10        0.86       -4.75      4.75 o
   1 -14  10       11.19        3.21      7.67 o
   2 -14  10       28.89       14.25      7.46 o
   3 -14  10       11.73        7.44      6.26 o
   4 -14  10        1.67        4.58      5.93 o
  -6 -13  10        6.63        6.65      7.12 o
  -5 -13  10        0.13        1.21      6.36 o
  -4 -13  10        9.51        8.06      7.23 o
  -3 -13  10        6.85       11.58      7.81 o
  -2 -13  10        8.09        4.95      4.25 o
  -1 -13  10        1.89        1.07      4.60 o
   0 -13  10        5.15       -0.85      4.04 o
   1 -13  10        0.75       -3.77      4.16 o
   2 -13  10        0.05       -1.25      4.30 o
   3 -13  10        8.80        8.53      5.76 o
   4 -13  10        8.86       19.64      6.53 o
   5 -13  10        0.00        2.10     10.82 o
   6 -13  10        3.56       -2.94     13.47 o
  -7 -12  10       16.97       12.97      8.09 o
  -6 -12  10        4.02       -0.93      6.52 o
  -5 -12  10        0.05        9.01      6.69 o
  -4 -12  10        0.06        2.38      5.77 o
  -3 -12  10        0.50       -0.24      3.52 o
  -2 -12  10       13.75       20.22      4.55 o
  -1 -12  10      153.46      169.37      8.69 o
   0 -12  10        6.66        3.47      4.82 o
   1 -12  10       38.55       33.04      5.45 o
   2 -12  10        1.78       -0.28      4.95 o
   3 -12  10       90.72       88.27      8.31 o
   4 -12  10        5.57        1.37      5.35 o
   5 -12  10       21.63       24.34      8.51 o
   6 -12  10        9.81        2.62      6.20 o
  -8 -11  10        6.02       13.54      9.43 o
  -7 -11  10        6.72        9.24      7.24 o
  -6 -11  10        5.60       12.19      6.82 o
  -5 -11  10       36.34       47.18      8.53 o
  -4 -11  10        0.03       -0.05      5.36 o
  -3 -11  10        1.64        2.77      3.30 o
  -2 -11  10       60.46       65.51      5.80 o
  -1 -11  10       11.56        6.83      3.94 o
   0 -11  10        6.58        9.64      4.06 o
   1 -11  10        4.15       -1.03      3.67 o
   2 -11  10      116.45      113.65      7.41 o
   3 -11  10        0.69       -1.18      3.84 o
   4 -11  10        1.68       -1.07      4.07 o
   5 -11  10       23.86       30.78      6.88 o
   6 -11  10       30.42       29.01      7.01 o
   7 -11  10       17.40       25.56      8.86 o
  -8 -10  10       19.11       15.53      7.94 o
  -7 -10  10        1.74       -2.81      6.16 o
  -6 -10  10        7.87        8.27      6.30 o
  -5 -10  10      101.95       99.76     10.39 o
  -4 -10  10       12.87       24.32      6.65 o
  -3 -10  10        5.20        2.05      3.39 o
  -2 -10  10        4.66        4.67      3.28 o
  -1 -10  10      165.26      130.13      7.03 o
   0 -10  10        1.24        3.00      4.84 o
   1 -10  10        0.15        6.01      3.68 o
   2 -10  10        9.17        6.27      3.81 o
   3 -10  10       27.89       12.99      4.54 o
   4 -10  10       23.60       21.18      5.34 o
   5 -10  10        3.58        2.67      5.49 o
   6 -10  10       32.64       37.55      8.82 o
   7 -10  10       19.69       10.63     14.28 o
   8 -10  10        0.39       -7.60      9.41 o
  -9  -9  10       27.02       37.32      9.46 o
  -8  -9  10        0.46       -4.47      6.03 o
  -7  -9  10       30.88       35.39      8.21 o
  -6  -9  10       74.91       57.67      8.94 o
  -5  -9  10       43.60       47.86      7.92 o
  -4  -9  10       12.07       14.06     13.72 o
  -3  -9  10      196.49      178.95      7.44 o
  -2  -9  10       67.42       50.30      4.72 o
  -1  -9  10        0.26        5.00      3.17 o
   0  -9  10        6.34        7.18      3.50 o
   1  -9  10       25.96       21.25      4.19 o
   2  -9  10      101.80      102.38      6.49 o
   3  -9  10       18.12       17.78      4.41 o
   4  -9  10       59.39       63.32      6.42 o
   5  -9  10        2.40        2.56      3.95 o
   6  -9  10       32.29       38.99      5.49 o
   7  -9  10       42.91       68.19      8.40 o
   8  -9  10        6.39       15.06      6.90 o
  -9  -8  10        0.02       -8.94      8.94 o
  -8  -8  10       11.77       17.28      6.98 o
  -7  -8  10      194.97      215.50     21.80 o
  -6  -8  10        0.21       -2.09     13.59 o
  -5  -8  10      177.43      192.30     16.17 o
  -4  -8  10       41.61       34.85      4.65 o
  -3  -8  10        0.15        3.39      2.61 o
  -2  -8  10       27.69       28.70      3.67 o
  -1  -8  10      107.14       95.99      5.59 o
   0  -8  10        0.20        2.14      3.16 o
   1  -8  10        0.09        0.06      2.97 o
   2  -8  10       32.24       38.24      5.02 o
   3  -8  10      251.84      261.88     10.17 o
   4  -8  10       56.92       58.54      5.56 o
   5  -8  10      122.06      125.06      7.08 o
   6  -8  10       15.25        8.63      4.40 o
   7  -8  10        0.11       -2.99      4.94 o
   8  -8  10       11.66       24.70      6.99 o
   9  -8  10        1.29        5.13      6.41 o
 -10  -7  10        5.32        2.45     11.76 o
  -9  -7  10       23.24       22.04     13.47 o
  -8  -7  10       61.12       73.89      9.77 o
  -7  -7  10       55.63       53.80      8.83 o
  -6  -7  10       10.27        7.89     12.25 o
  -5  -7  10        3.66       -0.14      5.51 o
  -4  -7  10       70.75       54.40      4.94 o
  -3  -7  10       52.04       48.50      4.49 o
  -2  -7  10       56.95       78.88      4.80 o
  -1  -7  10        0.92        7.98      2.84 o
   0  -7  10        0.69       -1.28      2.48 o
   1  -7  10      812.87      742.29     18.34 o
   2  -7  10      290.45      289.38      8.46 o
   3  -7  10      358.09      343.21      9.71 o
   4  -7  10        3.66       10.00      2.87 o
   5  -7  10      299.67      271.72      9.65 o
   6  -7  10      155.84      143.83      7.74 o
   7  -7  10        4.41        7.45      4.88 o
   8  -7  10        9.28        5.21      5.89 o
   9  -7  10       13.10       16.08      6.91 o
 -10  -6  10        3.23       -0.98     12.25 o
  -9  -6  10       21.12       46.29     14.21 o
  -8  -6  10       35.06       44.52      8.24 o
  -7  -6  10        9.16       26.11      8.57 o
  -6  -6  10       23.22       31.88      7.00 o
  -5  -6  10      394.23      394.83     30.88 o
  -4  -6  10      462.98      479.68     15.53 o
  -3  -6  10      176.74      180.67      8.27 o
  -2  -6  10       23.55       25.87      3.05 o
  -1  -6  10       31.43       27.56      3.34 o
   0  -6  10       24.13       22.58      3.78 o
   1  -6  10        0.96        5.58      2.30 o
   2  -6  10      260.79      261.95      7.36 o
   3  -6  10       31.76       19.64      3.05 o
   4  -6  10       22.65       22.28      3.23 o
   5  -6  10      367.69      414.63     13.03 o
   6  -6  10       27.83       29.28      4.58 o
   7  -6  10      304.60      315.22     14.13 o
   8  -6  10       83.69       93.22     10.13 o
   9  -6  10        6.40       11.39      6.36 o
  10  -6  10        1.58        3.38      6.75 o
 -10  -5  10        2.48       14.45     12.25 o
  -9  -5  10        0.03       -7.84      9.06 o
  -8  -5  10        5.38        2.02      7.23 o
  -7  -5  10      394.68      398.47     17.97 o
  -6  -5  10      320.02      306.40     15.10 o
  -5  -5  10       74.32       79.22      8.12 o
  -4  -5  10      574.05      553.86     15.33 o
  -3  -5  10        9.56       26.89      2.16 o
  -2  -5  10     1546.71     1411.45     25.21 o
  -1  -5  10       11.00       17.32      2.69 o
   0  -5  10     1272.57     1264.81     22.71 o
   1  -5  10        0.14        4.55      2.08 o
   2  -5  10       10.67       19.27      3.41 o
   3  -5  10       36.78       46.01      3.07 o
   4  -5  10        2.51        0.59      2.37 o
   5  -5  10        0.21        1.31      3.39 o
   6  -5  10        3.05       -3.05      3.05 o
   7  -5  10        0.04       -4.10      4.10 o
   8  -5  10        5.71        2.51      4.78 o
   9  -5  10       30.47       34.66      7.23 o
  10  -5  10        0.08        6.48      6.71 o
 -10  -4  10        0.54       -2.69     11.27 o
  -9  -4  10        0.30       -6.12      9.55 o
  -8  -4  10        5.90        4.16      5.52 o
  -7  -4  10       57.34       48.80     10.41 o
  -6  -4  10      809.82      788.91     23.44 o
  -5  -4  10     1323.34     1252.19     44.91 o
  -4  -4  10       78.90       80.43      3.48 o
  -3  -4  10      599.00      622.45     10.68 o
  -2  -4  10       20.50       20.61      1.65 o
  -1  -4  10      369.72      336.37      7.37 o
   0  -4  10      914.23      943.51     15.67 o
   1  -4  10      211.13      233.20      8.24 o
   2  -4  10      426.75      420.96      8.83 o
   3  -4  10      144.00      140.25      4.41 o
   4  -4  10      120.19      112.78      4.30 o
   5  -4  10        3.67        3.70      2.89 o
   6  -4  10        0.32        1.68      3.36 o
   7  -4  10        0.01       -0.63      6.58 o
   8  -4  10        0.00        0.64      3.88 o
   9  -4  10       54.45       80.71      9.14 o
  10  -4  10        3.45       -3.09      5.96 o
 -11  -3  10        0.07        9.80     13.23 o
 -10  -3  10       23.09       33.07     13.47 o
  -9  -3  10        2.30        5.39     10.53 o
  -8  -3  10        3.03       -4.04      4.70 o
  -7  -3  10       33.64       25.94      5.05 o
  -6  -3  10      733.31      690.87     23.80 o
  -5  -3  10      623.07      583.65     16.87 o
  -4  -3  10      149.40      139.26      7.02 o
  -3  -3  10        0.33       -1.81      3.43 o
  -2  -3  10        2.90        2.52      1.07 o
  -1  -3  10      493.54      524.09      9.50 o
   0  -3  10      216.99      246.28     10.00 o
   1  -3  10       29.65       28.01      2.05 o
   2  -3  10      427.10      406.90      7.81 o
   3  -3  10       11.73       14.13      2.08 o
   4  -3  10        8.80        3.20      1.91 o
   5  -3  10        2.49        3.95      2.27 o
   6  -3  10      332.49      286.20      9.21 o
   7  -3  10        6.26        9.03      4.39 o
   8  -3  10        6.27        1.96      3.56 o
   9  -3  10       12.45       16.64      5.04 o
  10  -3  10       23.90       13.64      5.70 o
 -11  -2  10        0.00        5.14     12.74 o
 -10  -2  10        5.37        1.75      7.22 o
  -9  -2  10       16.10       22.84      7.83 o
  -8  -2  10       21.65       23.34      5.11 o
  -7  -2  10        3.74        3.51      3.90 o
  -6  -2  10       62.97       65.36      5.89 o
  -5  -2  10      179.50      195.70      8.60 o
  -4  -2  10      953.45     1022.20     25.23 o
  -3  -2  10       37.21       33.61      3.80 o
  -2  -2  10     2408.35     2377.18     52.03 o
  -1  -2  10      658.69      651.46     11.90 o
   0  -2  10      382.48      421.44      6.86 o
   1  -2  10      317.54      336.47      7.19 o
   2  -2  10       70.90       77.48      2.96 o
   3  -2  10        0.01        1.21      1.47 o
   4  -2  10      245.42      238.59      5.26 o
   5  -2  10      472.82      494.46      9.59 o
   6  -2  10       56.31       65.74      4.58 o
   7  -2  10      144.23      159.14      7.42 o
   8  -2  10       25.13       46.47      6.31 o
   9  -2  10        0.92       -2.10      5.37 o
  10  -2  10       13.93        7.15      5.22 o
 -11  -1  10        4.07        0.30      8.91 o
 -10  -1  10       54.46       57.06     18.00 o
  -9  -1  10        2.66       -1.15     10.78 o
  -8  -1  10       17.78       17.18      4.92 o
  -7  -1  10       84.56       85.44      6.57 o
  -6  -1  10       14.06       13.17      4.03 o
  -5  -1  10      244.19      243.07      9.66 o
  -4  -1  10       92.84       81.30      5.58 o
  -3  -1  10      102.48      123.14      6.02 o
  -2  -1  10      605.45      594.52     12.93 o
  -1  -1  10      684.52      717.39     11.50 o
   0  -1  10      242.89      195.87      3.96 o
   1  -1  10      411.08      409.79      8.08 o
   2  -1  10     1570.57     1444.45     23.49 o
   3  -1  10       13.72       21.23      1.97 o
   4  -1  10      856.33      785.07     12.61 o
   5  -1  10        4.37        0.30      2.21 o
   6  -1  10      392.37      354.57     11.53 o
   7  -1  10        0.37        1.49      2.59 o
   8  -1  10       16.46       22.57      4.04 o
   9  -1  10        2.00        2.52      4.49 o
  10  -1  10       18.14        9.09      5.34 o
 -11   0  10        0.13        7.51      8.79 o
 -10   0  10       27.26       18.49      8.61 o
  -9   0  10        0.34       -4.77      6.84 o
  -8   0  10       10.26       14.92      4.90 o
  -7   0  10        2.20        0.76      3.68 o
  -6   0  10       67.18       74.17      6.02 o
  -5   0  10        6.99        8.23      4.01 o
  -4   0  10      303.60      293.46     14.75 o
  -3   0  10        0.03       -1.27      2.40 o
  -2   0  10     1823.16     2060.30     31.57 o
  -1   0  10        2.68        6.13      1.66 o
   0   0  10        0.20        4.70      1.22 o
   1   0  10       20.16       25.14      2.00 o
   2   0  10      531.70      537.86     14.56 o
   3   0  10        8.50       10.11      1.68 o
   4   0  10       60.80       53.42      3.24 o
   5   0  10        5.58        3.06      2.24 o
   6   0  10      401.01      415.78     10.18 o
   7   0  10        1.31        1.29      2.71 o
   8   0  10        3.26        4.04      3.05 o
   9   0  10        0.86       -5.23      5.23 o
  10   0  10       23.29       34.97      6.27 o
 -11   1  10        0.58       -2.96      8.73 o
 -10   1  10       60.52       73.01     11.68 o
  -9   1  10        3.85        2.71      8.57 o
  -8   1  10       17.02       12.34      6.90 o
  -7   1  10       32.90       35.22      5.84 o
  -6   1  10      177.02      163.85      8.54 o
  -5   1  10      276.69      246.12      9.78 o
  -4   1  10     1034.62     1000.36     28.70 o
  -3   1  10      177.02      172.21      4.77 o
  -2   1  10      988.81      958.00     21.32 o
  -1   1  10      414.23      439.45      8.75 o
   0   1  10       41.71       43.66      2.26 o
   1   1  10     1409.90     1385.03     22.32 o
   2   1  10      862.78      882.39     14.15 o
   3   1  10       22.39       23.90      2.42 o
   4   1  10        0.07       -0.88      2.01 o
   5   1  10      167.08      144.78      5.53 o
   6   1  10       12.55        9.46      2.80 o
   7   1  10       19.64       14.22      3.23 o
   8   1  10        0.17        2.27      3.86 o
   9   1  10        0.60       -0.34      4.63 o
  10   1  10        2.45        1.68      4.85 o
 -11   2  10       25.75        7.29      9.69 o
 -10   2  10       15.28       20.74     12.61 o
  -9   2  10        0.20       -5.48      6.75 o
  -8   2  10        0.23        1.63      6.73 o
  -7   2  10       16.27       16.76      4.82 o
  -6   2  10        0.92        1.26      3.89 o
  -5   2  10      666.91      641.50     18.36 o
  -4   2  10      125.93      120.85      4.30 o
  -3   2  10       45.78       41.92      3.13 o
  -2   2  10      197.13      162.03      4.34 o
  -1   2  10      707.22      869.87     19.37 o
   0   2  10      392.85      387.81      8.45 o
   1   2  10        0.06       -1.20      1.20 o
   2   2  10      666.17      651.57     11.15 o
   3   2  10       43.16       46.25      3.26 o
   4   2  10      182.00      159.92      5.77 o
   5   2  10      130.12      130.30      6.27 o
   6   2  10        2.62       -2.99      2.99 o
   7   2  10        4.27       11.05      3.10 o
   8   2  10        1.82        1.01      3.04 o
   9   2  10        1.62        0.57      4.92 o
  10   2  10       10.85        0.30      5.25 o
 -10   3  10        0.60       -7.36      7.36 o
  -9   3  10        3.27        0.47      7.08 o
  -8   3  10       45.76       45.73     14.70 o
  -7   3  10        0.13       -3.97      3.97 o
  -6   3  10       19.12       20.13      4.80 o
  -5   3  10       10.22       12.86      3.19 o
  -4   3  10      564.45      545.90     12.98 o
  -3   3  10       28.24       45.55      3.26 o
  -2   3  10      611.85      648.66     12.88 o
  -1   3  10      201.58      170.38      5.02 o
   0   3  10       78.46       70.18      3.22 o
   1   3  10      151.04      176.00      6.88 o
   2   3  10      643.09      597.03     11.44 o
   3   3  10        1.61        5.02      2.14 o
   4   3  10        5.62        4.64      2.17 o
   5   3  10      121.17      107.14      6.44 o
   6   3  10       22.06       14.26      3.38 o
   7   3  10        2.62        1.40      3.00 o
   8   3  10       65.97       60.52      5.52 o
   9   3  10       42.82       49.35      7.26 o
  10   3  10        0.04        3.18      5.53 o
 -10   4  10        9.63        1.75     17.39 o
  -9   4  10       44.02       47.74     15.43 o
  -8   4  10       18.01       15.88      7.71 o
  -7   4  10      148.90      166.31     18.25 o
  -6   4  10      120.76      130.54      9.92 o
  -5   4  10      137.49      130.02      7.33 o
  -4   4  10       32.35       35.17      3.30 o
  -3   4  10        0.90        1.59      1.94 o
  -2   4  10       32.09       30.26      4.24 o
  -1   4  10       16.68       18.64      3.63 o
   0   4  10       16.16       18.22      3.00 o
   1   4  10        8.15        7.89      2.41 o
   2   4  10       91.48      113.25      5.18 o
   3   4  10      154.09      166.70      6.45 o
   4   4  10      110.91      111.34      4.98 o
   5   4  10        0.32       -2.27      2.27 o
   6   4  10       51.37       47.20      5.63 o
   7   4  10        0.14       -2.19      3.18 o
   8   4  10       41.22       44.40      8.45 o
   9   4  10       21.15        2.97      6.25 o
 -10   5  10        0.57       -6.53      8.44 o
  -9   5  10       20.15        9.70     13.96 o
  -8   5  10       16.58       25.37      8.23 o
  -7   5  10       50.28       45.35      8.68 o
  -6   5  10       75.93       65.24     12.61 o
  -5   5  10      134.71      127.56      6.28 o
  -4   5  10      263.33      205.12      9.63 o
  -3   5  10      539.38      526.61     22.15 o
  -2   5  10     2613.88     2542.50     56.67 o
  -1   5  10      551.67      518.10     28.52 o
   0   5  10      250.85      268.81     19.12 o
   1   5  10      221.47      193.66      7.21 o
   2   5  10      231.16      224.08      7.22 o
   3   5  10      115.29      111.06      5.15 o
   4   5  10        1.13       -2.60      2.69 o
   5   5  10        0.15       -1.21      2.59 o
   6   5  10        1.68       -1.17      3.50 o
   7   5  10        0.84        3.28      4.28 o
   8   5  10        0.46       -4.89      4.89 o
   9   5  10        2.85        0.88      6.41 o
  -9   6  10        6.22       20.33     13.96 o
  -8   6  10        0.94       -4.16      9.80 o
  -7   6  10       52.55       54.13     14.21 o
  -6   6  10       34.27       51.68     13.47 o
  -5   6  10        0.20        1.54      3.65 o
  -4   6  10       29.98       20.57      4.42 o
  -3   6  10      446.61      448.22     14.36 o
  -2   6  10      106.68      107.90      9.67 o
  -1   6  10        1.82       -2.32      2.74 o
   0   6  10     1041.58     1142.15     28.72 o
   1   6  10       91.42      102.28      5.91 o
   2   6  10      472.76      473.08     10.80 o
   3   6  10       36.64       45.26      3.84 o
   4   6  10        3.22        8.97      3.96 o
   5   6  10       83.63       90.81      5.25 o
   6   6  10       47.64       36.38      4.85 o
   7   6  10       38.54       37.88      7.94 o
   8   6  10        0.40       -1.51      5.75 o
   9   6  10        6.36       -2.57      6.29 o
  -9   7  10        0.28        0.49     11.27 o
  -8   7  10        7.03       -9.55     10.04 o
  -7   7  10       11.29       42.62     13.47 o
  -6   7  10       21.99       27.68     12.74 o
  -5   7  10        0.28       -2.65      3.84 o
  -4   7  10       59.68       57.96      9.20 o
  -3   7  10        0.02       -2.93      2.93 o
  -2   7  10        0.00       -3.01      3.01 o
  -1   7  10      653.70      687.02     19.77 o
   0   7  10       32.55       31.77      5.06 o
   1   7  10      419.64      418.39     12.39 o
   2   7  10       62.12       56.81      4.19 o
   3   7  10       80.32       76.69      4.69 o
   4   7  10       44.01       41.07      4.03 o
   5   7  10        0.52        0.34      2.97 o
   6   7  10       74.97       67.71      5.61 o
   7   7  10        4.95       14.10      6.41 o
   8   7  10       10.63       10.75      6.64 o
  -8   8  10        6.83        1.47     12.00 o
  -7   8  10       25.78       44.82     14.45 o
  -6   8  10        7.56       -1.44     17.14 o
  -5   8  10        0.32        1.89      4.30 o
  -4   8  10        0.03       -3.72      3.72 o
  -3   8  10       18.56       14.45      3.82 o
  -2   8  10        0.00        0.83      3.71 o
  -1   8  10        0.22        4.16      3.16 o
   0   8  10       82.80       61.11      6.68 o
   1   8  10       44.10       45.27      5.11 o
   2   8  10        0.48        3.36      2.88 o
   3   8  10      115.95      126.86      5.97 o
   4   8  10       96.45       84.36      6.97 o
   5   8  10      149.91      143.50      7.29 o
   6   8  10       33.81       28.61      5.08 o
   7   8  10        0.09        0.21      4.69 o
   8   8  10        0.28        4.06      5.34 o
  -8   9  10        0.46        3.18     13.72 o
  -7   9  10        0.42       -9.80      9.80 o
  -6   9  10        8.38        3.43      7.11 o
  -5   9  10       49.01       54.95      7.17 o
  -4   9  10        0.36       -3.63      3.63 o
  -3   9  10       95.30       84.01      6.44 o
  -2   9  10       16.56       12.21      4.15 o
  -1   9  10      151.85      160.18     12.26 o
   0   9  10       30.55       30.63      4.59 o
   1   9  10       27.40       16.14      4.05 o
   2   9  10        0.00        0.13      2.93 o
   3   9  10       20.11       29.76      4.70 o
   4   9  10       78.13       66.10      5.59 o
   5   9  10       37.61       46.44      5.84 o
   6   9  10        0.08        2.34      4.36 o
   7   9  10       18.69       26.53     10.29 o
  -7  10  10       16.14       12.98     13.96 o
  -6  10  10        3.46        1.80      7.41 o
  -5  10  10        0.43       -5.08      5.08 o
  -4  10  10        4.41       -1.17      3.94 o
  -3  10  10        1.35       -1.04      3.97 o
  -2  10  10       36.46       42.20      5.94 o
  -1  10  10       59.78       61.05      6.07 o
   0  10  10       22.31       33.39      5.11 o
   1  10  10      123.62      122.12      7.70 o
   2  10  10       45.96       43.92      5.43 o
   3  10  10       14.06       17.93      5.12 o
   4  10  10       10.05        1.30      4.84 o
   5  10  10        5.31        1.49      4.28 o
   6  10  10        0.63       -4.31      4.31 o
  -6  11  10        2.41      -10.30     11.76 o
  -5  11  10        5.91        0.49      6.09 o
  -4  11  10        0.08       -4.46      4.46 o
  -3  11  10        5.06        2.35      4.50 o
  -2  11  10       10.75       10.95      4.67 o
  -1  11  10        1.61        1.37      6.43 o
   0  11  10        7.78        4.52      4.31 o
   1  11  10       22.93       21.68      6.09 o
   2  11  10        0.15       -4.14      4.14 o
   3  11  10       45.02       53.81      7.20 o
   4  11  10       17.28       23.39      5.88 o
   5  11  10        8.48        0.72      5.39 o
  -5  12  10       11.85        6.15      6.75 o
  -4  12  10       10.45        4.62      6.35 o
  -3  12  10        0.67       -5.54      5.54 o
  -2  12  10        1.00       12.90      6.18 o
  -1  12  10       83.60       86.03      9.25 o
   0  12  10       11.26       16.81      6.15 o
   1  12  10       21.88       16.20      5.99 o
   2  12  10        7.19        4.93      5.40 o
   3  12  10       17.12       10.39      5.92 o
   4  12  10        2.53        3.34      5.55 o
  -2  13  10        3.02        8.37      6.60 o
  -1  13  10        0.30       -1.53      5.72 o
   0  13  10        2.04       -0.91      5.71 o
   1  13  10        0.09       -3.82      5.79 o
   2  13  10       15.15       13.76      6.74 o
  -2 -15  11        0.88       -4.25      5.41 o
  -1 -15  11       29.79       29.91      7.37 o
   0 -15  11        0.60       -5.00      5.71 o
   1 -15  11       16.75       14.81      6.97 o
   2 -15  11        3.28       -8.09      8.09 o
  -4 -14  11        3.86       -2.57      7.23 o
  -3 -14  11        0.24        4.11      6.71 o
  -2 -14  11        0.05        4.14      6.00 o
  -1 -14  11       11.70        3.50      5.56 o
   0 -14  11       36.61       47.42     13.02 o
   1 -14  11        0.98       -5.21      5.21 o
   2 -14  11       11.83       16.82      6.77 o
   3 -14  11       45.77       39.22      7.34 o
   4 -14  11        4.14        0.26      6.29 o
  -6 -13  11        3.52       -3.04      6.52 o
  -5 -13  11       20.43       19.73      8.05 o
  -4 -13  11        2.46        5.82      6.73 o
  -3 -13  11       14.80        7.81      7.06 o
  -2 -13  11       25.04       30.23      5.32 o
  -1 -13  11       55.05       72.38      8.41 o
   0 -13  11       29.56       23.00      6.61 o
   1 -13  11        7.58        4.20      5.61 o
   2 -13  11       15.31       18.23      5.91 o
   3 -13  11        3.52        3.01      5.59 o
   4 -13  11       75.21       71.59      8.88 o
   5 -13  11        2.29       -1.78      6.08 o
  -7 -12  11       16.31       15.45      8.29 o
  -6 -12  11        6.92        0.26      6.64 o
  -5 -12  11        2.71       -5.56      5.56 o
  -4 -12  11        1.17       -5.01      5.01 o
  -3 -12  11        9.27        8.58      4.76 o
  -2 -12  11        2.40       -3.57      3.57 o
  -1 -12  11       34.84       32.87      5.24 o
   0 -12  11       11.33       12.30      4.41 o
   1 -12  11       15.85       15.39      4.77 o
   2 -12  11        4.63        4.58      4.33 o
   3 -12  11       66.59       57.84      6.58 o
   4 -12  11        1.01        4.02      5.28 o
   5 -12  11       16.09       22.95      8.41 o
   6 -12  11       18.36       20.80      7.29 o
  -7 -11  11        1.31       -2.37      8.82 o
  -6 -11  11       30.72       29.24      8.23 o
  -5 -11  11       20.91       48.29      8.71 o
  -4 -11  11        8.71       15.63     10.90 o
  -3 -11  11       90.84       82.33      7.29 o
  -2 -11  11        9.14       13.58      4.19 o
  -1 -11  11      151.40      164.13      8.35 o
   0 -11  11      163.35      167.01      8.51 o
   1 -11  11        0.17        4.28      3.92 o
   2 -11  11       10.99        8.49      4.15 o
   3 -11  11        0.02        2.72      4.09 o
   4 -11  11       16.64       18.64      6.12 o
   5 -11  11        0.16       -5.83      5.83 o
   6 -11  11        5.44       -5.38      5.76 o
   7 -11  11        7.03        9.31      8.94 o
  -8 -10  11        0.61       -6.52      6.52 o
  -7 -10  11        0.65        3.17      6.73 o
  -6 -10  11       61.16       58.42      9.30 o
  -5 -10  11       25.67       32.30      7.64 o
  -4 -10  11       37.27       44.82      8.05 o
  -3 -10  11        2.88        9.92      3.56 o
  -2 -10  11      152.73      119.69      6.81 o
  -1 -10  11      154.68      153.60      7.65 o
   0 -10  11       52.49       39.93      6.86 o
   1 -10  11      186.02      184.42     10.95 o
   2 -10  11        9.97       10.18      4.91 o
   3 -10  11       29.36       41.04      5.43 o
   4 -10  11        4.03       -2.01      3.88 o
   5 -10  11       10.45       12.53      5.05 o
   6 -10  11       10.24       11.58      6.22 o
   7 -10  11        8.41        5.75      7.82 o
   8 -10  11        8.59        6.97      8.42 o
  -9  -9  11        3.52       -2.27      6.93 o
  -8  -9  11        1.61       -1.43      6.82 o
  -7  -9  11      104.00      134.90     12.41 o
  -6  -9  11        0.00       -5.29      5.29 o
  -5  -9  11       31.29       34.22      7.67 o
  -4  -9  11       76.24       77.91      9.10 o
  -3  -9  11      417.79      386.43     11.48 o
  -2  -9  11       41.91       41.37      4.41 o
  -1  -9  11      309.72      323.41     12.77 o
   0  -9  11       16.73       23.46      6.58 o
   1  -9  11      172.21      167.19      9.94 o
   2  -9  11       14.81       12.27      3.94 o
   3  -9  11       42.66       47.61      8.06 o
   4  -9  11        1.64       -3.69      3.69 o
   5  -9  11        4.25       -3.71      3.71 o
   6  -9  11       43.29       51.13      6.90 o
   7  -9  11       28.24       25.62      6.73 o
   8  -9  11        0.20        5.22      6.15 o
  -9  -8  11       28.89       25.02      8.47 o
  -8  -8  11       12.01       24.09      7.46 o
  -7  -8  11       22.54       19.60      7.23 o
  -6  -8  11       11.01        5.13      9.80 o
  -5  -8  11       34.90       52.73      7.99 o
  -4  -8  11       28.96       21.34      6.11 o
  -3  -8  11       69.94       74.93      5.20 o
  -2  -8  11        2.40       -0.20      2.70 o
  -1  -8  11      307.81      317.95     10.03 o
   0  -8  11       47.63       37.87      4.42 o
   1  -8  11      411.06      417.65     12.41 o
   2  -8  11       20.69       27.55      4.50 o
   3  -8  11      834.97      793.94     28.81 o
   4  -8  11      111.80      109.72      7.50 o
   5  -8  11        0.29        4.82      3.85 o
   6  -8  11        3.26       -2.48      3.90 o
   7  -8  11       22.51       19.59      7.33 o
   8  -8  11       15.16       14.61      6.43 o
   9  -8  11        0.14        2.68     10.62 o
 -10  -7  11        0.51      -12.00     12.25 o
  -9  -7  11       18.47       20.84      8.00 o
  -8  -7  11        7.12        9.08     14.33 o
  -7  -7  11        1.72        5.32     13.35 o
  -6  -7  11      114.98      120.11     10.70 o
  -5  -7  11        0.05       -4.19      4.19 o
  -4  -7  11      114.78      136.26     10.29 o
  -3  -7  11       49.03       50.58      3.90 o
  -2  -7  11      102.31      108.49      5.45 o
  -1  -7  11       60.48       60.85      4.51 o
   0  -7  11       43.38       47.33      4.40 o
   1  -7  11       10.21       17.31      3.63 o
   2  -7  11      139.75      150.19      6.15 o
   3  -7  11        0.76       -0.14      2.89 o
   4  -7  11      106.31      107.47      6.20 o
   5  -7  11       20.24       32.57      4.70 o
   6  -7  11       72.48       69.38      6.12 o
   7  -7  11        1.52        1.61      4.70 o
   8  -7  11        0.75       -5.49      5.58 o
   9  -7  11        2.15       -6.84      6.84 o
 -10  -6  11       24.70       20.08     13.72 o
  -9  -6  11       34.50       52.61      9.24 o
  -8  -6  11      181.12      196.71     13.76 o
  -7  -6  11      440.32      426.46     19.54 o
  -6  -6  11       71.50       76.14      8.68 o
  -5  -6  11      502.29      511.48     20.76 o
  -4  -6  11      247.63      230.04     12.94 o
  -3  -6  11       15.22        7.06      2.28 o
  -2  -6  11        1.24       -2.22      2.40 o
  -1  -6  11       67.84       56.73      5.37 o
   0  -6  11       99.42      103.10      5.83 o
   1  -6  11       58.59       63.41      3.80 o
   2  -6  11      226.04      225.04      7.22 o
   3  -6  11       79.80       76.10      4.72 o
   4  -6  11       64.96       71.20      4.37 o
   5  -6  11        0.49       -0.88      3.19 o
   6  -6  11        9.32        9.94      4.18 o
   7  -6  11       82.06       76.84      7.23 o
   8  -6  11        0.00       -1.01      5.90 o
   9  -6  11        0.10        4.23      6.10 o
 -10  -5  11       58.62       62.46     16.66 o
  -9  -5  11        3.70       11.76     11.51 o
  -8  -5  11      328.28      365.88     18.24 o
  -7  -5  11        2.55        3.09      5.34 o
  -6  -5  11      141.40      117.37     12.37 o
  -5  -5  11      223.30      213.38     12.49 o
  -4  -5  11     1652.38     1602.54     47.54 o
  -3  -5  11       12.79       11.55      2.02 o
  -2  -5  11      262.11      228.41      6.89 o
  -1  -5  11      831.31      818.59     17.86 o
   0  -5  11      501.41      487.79      9.22 o
   1  -5  11      383.72      374.81      9.12 o
   2  -5  11      739.17      729.87     14.77 o
   3  -5  11        0.16       -1.19      2.48 o
   4  -5  11       91.69       89.24      5.14 o
   5  -5  11        0.04        2.19      3.30 o
   6  -5  11      105.19       92.90      7.51 o
   7  -5  11        9.68        9.42      4.88 o
   8  -5  11        3.60       -3.86      4.97 o
   9  -5  11       18.59       17.79      6.93 o
  10  -5  11        0.48        0.15      7.66 o
 -10  -4  11        0.37       -0.24     11.76 o
  -9  -4  11        5.04       15.43     12.00 o
  -8  -4  11       16.36       31.85      7.20 o
  -7  -4  11       32.11       29.60      6.57 o
  -6  -4  11      703.94      687.94     25.22 o
  -5  -4  11      117.24      128.58      9.65 o
  -4  -4  11      133.69      127.31      9.10 o
  -3  -4  11      191.63      207.91      4.51 o
  -2  -4  11      351.29      381.65      6.91 o
  -1  -4  11       15.68       21.17      1.70 o
   0  -4  11       23.35       35.32      2.22 o
   1  -4  11      326.84      328.82      8.96 o
   2  -4  11       85.76       86.20      3.87 o
   3  -4  11      597.04      641.54     11.55 o
   4  -4  11      735.55      740.09     13.35 o
   5  -4  11        4.64        3.87      2.79 o
   6  -4  11        1.72        0.51      3.06 o
   7  -4  11       48.54       50.94      5.33 o
   8  -4  11        4.27       14.23      4.41 o
   9  -4  11        0.29        2.40      4.81 o
  10  -4  11        0.03       -1.71      6.17 o
 -10  -3  11        4.37       22.53     13.23 o
  -9  -3  11        7.54        5.63     10.29 o
  -8  -3  11        0.69        1.52      4.91 o
  -7  -3  11       40.15       50.02      5.91 o
  -6  -3  11        0.05        1.98      3.76 o
  -5  -3  11      715.30      677.32     18.99 o
  -4  -3  11      220.97      209.92     13.27 o
  -3  -3  11      425.77      415.00     12.35 o
  -2  -3  11       17.23       17.49      1.62 o
  -1  -3  11       83.56       79.98      4.00 o
   0  -3  11      549.63      570.51     17.75 o
   1  -3  11       66.30       70.17      3.52 o
   2  -3  11      450.61      449.41      8.57 o
   3  -3  11       11.73        5.14      2.15 o
   4  -3  11       19.23       21.39      2.51 o
   5  -3  11       97.18       91.03      4.40 o
   6  -3  11      130.84      115.63      6.81 o
   7  -3  11      129.70      116.60      9.24 o
   8  -3  11        0.42       -0.35      3.62 o
   9  -3  11        2.65        1.96      4.49 o
  10  -3  11       10.93       16.13     10.18 o
 -11  -2  11       26.48       19.59     14.45 o
 -10  -2  11       20.73       35.03     14.21 o
  -9  -2  11        6.74        2.50      7.00 o
  -8  -2  11        2.07        2.90      4.37 o
  -7  -2  11       26.84       27.98      5.19 o
  -6  -2  11       11.93       12.25      4.21 o
  -5  -2  11      501.57      543.89     16.24 o
  -4  -2  11       44.02       45.03      4.73 o
  -3  -2  11        7.86        7.06      2.91 o
  -2  -2  11       90.92       84.46      3.36 o
  -1  -2  11     1004.42     1189.15     19.63 o
   0  -2  11      385.00      379.83      7.46 o
   1  -2  11        0.35        2.30      1.66 o
   2  -2  11      244.89      262.13      5.94 o
   3  -2  11       23.95       26.45      2.26 o
   4  -2  11       71.87       77.33      3.35 o
   5  -2  11      174.73      152.13      4.99 o
   6  -2  11        0.01       -0.13      2.49 o
   7  -2  11       57.48       62.54      5.50 o
   8  -2  11       23.58       13.53      4.31 o
   9  -2  11        0.07        0.39      4.56 o
  10  -2  11       12.46        9.07      5.37 o
 -11  -1  11        1.74       -5.88     12.00 o
 -10  -1  11        1.06        5.06      7.79 o
  -9  -1  11        0.33       -1.22      7.10 o
  -8  -1  11       44.75       41.44      6.82 o
  -7  -1  11        0.84       -1.80      3.74 o
  -6  -1  11       13.21       26.29      4.82 o
  -5  -1  11       23.13       25.50      4.48 o
  -4  -1  11      217.97      225.95      9.07 o
  -3  -1  11      193.68      190.88      7.79 o
  -2  -1  11       74.15       87.71      2.83 o
  -1  -1  11      427.74      436.70      7.44 o
   0  -1  11       26.81       33.11      1.93 o
   1  -1  11     1319.78     1307.59     21.36 o
   2  -1  11      114.93      134.63      4.36 o
   3  -1  11      107.60      100.04      3.70 o
   4  -1  11       11.22        9.27      2.02 o
   5  -1  11      243.93      219.70      6.75 o
   6  -1  11       49.14       47.84      4.04 o
   7  -1  11       18.41       11.93      3.01 o
   8  -1  11       13.47       16.75      4.05 o
   9  -1  11        2.21        8.95      4.90 o
  10  -1  11        1.50       -0.78      5.51 o
 -11   0  11        0.08       -1.99      8.82 o
 -10   0  11        0.16        7.80      8.21 o
  -9   0  11        0.15       -3.01      6.90 o
  -8   0  11        0.33       -0.28      4.18 o
  -7   0  11        2.16        2.46      4.38 o
  -6   0  11      189.71      201.26     16.37 o
  -5   0  11        1.25        1.34      3.37 o
  -4   0  11      651.64      610.74     17.27 o
  -3   0  11        0.15       -1.94      2.28 o
  -2   0  11      296.90      352.99      6.77 o
  -1   0  11        9.74       11.03      1.36 o
   0   0  11      278.29      281.48      6.11 o
   1   0  11        9.58        7.69      1.74 o
   2   0  11      720.51      713.42     14.16 o
   3   0  11        0.64        0.21      1.47 o
   4   0  11      171.17      151.81      5.28 o
   5   0  11        4.53        1.35      2.29 o
   6   0  11      364.37      344.76     12.66 o
   7   0  11        0.56       -1.58      2.61 o
   8   0  11       22.93       11.65      3.47 o
   9   0  11        1.92       -3.10      4.21 o
  10   0  11        1.11        1.20      5.10 o
 -10   1  11       37.34       36.02     10.90 o
  -9   1  11        0.58        3.61      7.44 o
  -8   1  11        7.75        1.10      4.36 o
  -7   1  11       16.45       11.62      4.93 o
  -6   1  11      476.07      421.25     14.48 o
  -5   1  11       84.19       76.57      6.08 o
  -4   1  11      192.09      189.10      6.44 o
  -3   1  11        1.90        4.76      1.20 o
  -2   1  11        1.59        0.85      1.20 o
  -1   1  11      108.21      116.54      4.42 o
   0   1  11      532.08      525.74      9.83 o
   1   1  11       29.26       37.91      2.43 o
   2   1  11       36.23       30.70      2.84 o
   3   1  11       19.95       13.68      2.26 o
   4   1  11       67.56       54.89      3.79 o
   5   1  11      114.93       98.70      7.05 o
   6   1  11      215.76      190.93      8.74 o
   7   1  11        0.65        0.86      2.76 o
   8   1  11       13.11       11.48      3.53 o
   9   1  11        0.03       -2.68      4.51 o
  10   1  11        0.25        9.07      6.69 o
 -10   2  11        0.21       -5.51      7.87 o
  -9   2  11       33.39       36.26      9.41 o
  -8   2  11        3.70       10.40      8.21 o
  -7   2  11        1.49        0.84      3.99 o
  -6   2  11      146.20      155.58     10.69 o
  -5   2  11       51.05       67.10      6.07 o
  -4   2  11      100.44       91.72      5.37 o
  -3   2  11        0.04        0.12      1.35 o
  -2   2  11      216.31      221.91      5.87 o
  -1   2  11        5.02        7.87      1.82 o
   0   2  11      780.31      797.58     22.79 o
   1   2  11      121.13      130.38      4.22 o
   2   2  11      283.94      340.30      7.02 o
   3   2  11       34.25       33.06      3.00 o
   4   2  11      170.09      174.40      6.26 o
   5   2  11       12.28       14.13      2.74 o
   6   2  11        4.58        7.18      2.83 o
   7   2  11       13.41       16.45      3.46 o
   8   2  11        0.01        2.06      4.56 o
   9   2  11       20.51       19.97     11.51 o
  10   2  11       11.57        9.71      6.79 o
 -10   3  11       83.06       83.26     12.55 o
  -9   3  11        0.23       -3.51      6.89 o
  -8   3  11       12.19       21.37      7.74 o
  -7   3  11      118.20      111.68      8.07 o
  -6   3  11        3.43       -2.80      3.90 o
  -5   3  11      951.53      834.36     22.89 o
  -4   3  11      242.44      216.25      7.54 o
  -3   3  11        2.16        2.20      1.79 o
  -2   3  11        2.41        7.59      1.91 o
  -1   3  11       87.65       83.21      3.69 o
   0   3  11       44.40       48.04      2.96 o
   1   3  11       50.96       47.65      2.92 o
   2   3  11     1499.65     1375.58     23.08 o
   3   3  11       56.44       53.87      3.60 o
   4   3  11       10.19        8.43      2.72 o
   5   3  11        9.42        2.77      2.40 o
   6   3  11        3.81       -0.74      2.99 o
   7   3  11       34.86       28.17      4.43 o
   8   3  11       55.41       61.45      7.46 o
   9   3  11        1.88       -1.79      5.23 o
 -10   4  11       28.41       39.26     10.90 o
  -9   4  11       46.37       51.38     10.21 o
  -8   4  11       96.74       87.64     10.87 o
  -7   4  11      135.52      111.54     11.12 o
  -6   4  11       60.20       50.56      6.16 o
  -5   4  11     1098.57     1045.91     27.47 o
  -4   4  11      934.06      999.86     19.38 o
  -3   4  11      239.31      240.43      9.94 o
  -2   4  11        0.13       14.54      7.45 o
  -1   4  11      142.31      139.46     10.29 o
   0   4  11       26.38       25.53      4.09 o
   1   4  11      294.15      308.17      9.24 o
   2   4  11       86.86       74.65      4.48 o
   3   4  11       67.10       69.98      4.54 o
   4   4  11       14.20       13.25      3.04 o
   5   4  11       61.00       55.46      4.56 o
   6   4  11        0.01       -1.19      3.24 o
   7   4  11       57.56       65.95      8.73 o
   8   4  11        1.73        0.50      8.21 o
   9   4  11        4.94        3.68      6.41 o
 -10   5  11       14.51        1.30     10.90 o
  -9   5  11       16.77       -0.12     14.08 o
  -8   5  11       15.07        8.96      7.35 o
  -7   5  11        2.56       -3.24      6.21 o
  -6   5  11        1.29       14.94      9.80 o
  -5   5  11      110.88       87.70     14.45 o
  -4   5  11      310.51      271.11     10.22 o
  -3   5  11      179.98      203.84      8.69 o
  -2   5  11      627.24      581.65     16.66 o
  -1   5  11       54.09       45.63      4.61 o
   0   5  11       76.03       71.53      5.35 o
   1   5  11      195.38      211.51      8.80 o
   2   5  11       40.03       37.05      3.65 o
   3   5  11       25.76       20.85      3.20 o
   4   5  11       17.18       12.37      3.83 o
   5   5  11        1.04       -3.96      4.12 o
   6   5  11       85.90       81.47      7.50 o
   7   5  11       15.10       12.43      6.45 o
   8   5  11        0.00        3.15      6.10 o
   9   5  11        5.29        7.95      7.00 o
  -9   6  11      101.34       97.98     18.86 o
  -8   6  11       17.34       23.27     12.98 o
  -7   6  11        2.24        8.08     11.02 o
  -6   6  11       53.58       56.83     13.96 o
  -5   6  11        4.85        3.67      9.31 o
  -4   6  11      140.43      139.54      9.51 o
  -3   6  11      676.98      666.38     23.25 o
  -2   6  11      231.26      218.93     10.77 o
  -1   6  11        0.52       -1.19      3.38 o
   0   6  11      222.23      238.41     15.14 o
   1   6  11      422.45      409.29     14.72 o
   2   6  11        6.30        9.81      2.72 o
   3   6  11      242.74      235.62      7.38 o
   4   6  11       24.99       19.87      3.38 o
   5   6  11       21.10       16.96      3.48 o
   6   6  11        8.01        7.17      4.59 o
   7   6  11       16.42       17.65      6.90 o
   8   6  11        0.69        4.26      6.35 o
  -9   7  11       13.95        4.41     13.23 o
  -8   7  11       22.18       12.98     12.25 o
  -7   7  11       23.76       18.61     12.00 o
  -6   7  11       28.37       20.82     11.51 o
  -5   7  11        0.20       -3.43      8.57 o
  -4   7  11       22.35       21.55      4.79 o
  -3   7  11        6.59        5.22      4.37 o
  -2   7  11      183.07      200.57     16.47 o
  -1   7  11        3.55       -2.30      3.33 o
   0   7  11       13.40        9.78      3.78 o
   1   7  11      137.11      115.03      6.48 o
   2   7  11        6.27        4.24      2.96 o
   3   7  11       45.90       50.40      4.17 o
   4   7  11       19.03       24.13      3.53 o
   5   7  11       12.74       13.61      3.76 o
   6   7  11       34.81       41.99      5.87 o
   7   7  11        1.76       10.11      5.42 o
   8   7  11        1.50        7.68      6.86 o
  -8   8  11       17.68        9.06     12.74 o
  -7   8  11        8.34        1.71     11.51 o
  -6   8  11        2.58       -5.88     10.53 o
  -5   8  11       11.85        1.22      8.82 o
  -4   8  11        2.92       -1.43      4.80 o
  -3   8  11       89.31       95.31      7.55 o
  -2   8  11        2.30        3.32      3.78 o
  -1   8  11      379.73      366.35     11.75 o
   0   8  11       27.14       26.28      4.67 o
   1   8  11        0.30        0.53      2.96 o
   2   8  11       20.04       13.85      3.47 o
   3   8  11       26.79       30.87      3.93 o
   4   8  11       56.63       65.39      5.53 o
   5   8  11       39.84       42.44      5.51 o
   6   8  11        5.69        6.74      4.27 o
   7   8  11       16.80       11.95      5.56 o
  -7   9  11        7.80       13.23     13.72 o
  -6   9  11        8.81       -2.17      8.33 o
  -5   9  11        0.70        2.60      6.69 o
  -4   9  11       17.79       17.84      4.79 o
  -3   9  11        8.80        8.42      4.18 o
  -2   9  11        1.10       -3.24      3.24 o
  -1   9  11      104.21       89.81      6.62 o
   0   9  11        9.23        9.21      3.93 o
   1   9  11        3.86        6.20      4.36 o
   2   9  11        5.94        5.73      3.62 o
   3   9  11        0.26        3.06      3.40 o
   4   9  11       19.75       21.88      4.79 o
   5   9  11        1.66       -2.47      4.11 o
   6   9  11        0.98       -5.20      5.20 o
   7   9  11       13.84       15.54      6.31 o
  -7  10  11        2.56        2.20     12.98 o
  -6  10  11        8.47       -0.40      8.12 o
  -5  10  11        3.01        3.65      7.27 o
  -4  10  11       47.42       41.14      8.45 o
  -3  10  11       21.54       21.46      4.98 o
  -2  10  11       12.52        3.20      4.23 o
  -1  10  11        2.35       -1.70      4.53 o
   0  10  11       12.85        7.18      5.63 o
   1  10  11       19.96       25.57      5.05 o
   2  10  11       39.54       44.22      5.61 o
   3  10  11        0.28       -1.85      4.42 o
   4  10  11        0.02       -4.37      4.37 o
   5  10  11        3.61        3.12      4.58 o
   6  10  11        7.52        4.34      5.76 o
  -5  11  11        2.74        1.52      7.70 o
  -4  11  11        2.59        5.35      6.14 o
  -3  11  11       10.05        9.28      7.17 o
  -2  11  11        8.47        4.45      5.42 o
  -1  11  11        2.23       -3.70      4.07 o
   0  11  11        0.02       -4.41      5.11 o
   1  11  11       13.00       13.41      5.62 o
   2  11  11        3.14        3.39      5.04 o
   3  11  11        0.03       -4.55      4.55 o
   4  11  11        2.08        2.92      5.48 o
   5  11  11       41.56       52.39      7.94 o
  -4  12  11        0.17       -5.87      5.87 o
  -3  12  11        0.09        3.25      6.19 o
  -2  12  11       12.64       10.76      6.27 o
  -1  12  11       21.88       18.69      6.91 o
   0  12  11        7.70        2.04      5.62 o
   1  12  11        4.45        0.94      5.34 o
   2  12  11        9.32        8.51      6.83 o
   3  12  11        0.84       -1.58      5.97 o
  -1  13  11       25.65       32.09     15.68 o
   0  13  11        4.51        1.72      6.22 o
  -1 -15  12       18.70       16.46      6.80 o
   0 -15  12        6.42        8.04      6.57 o
   1 -15  12        0.12        6.90      8.71 o
  -4 -14  12       31.25       32.09      9.42 o
  -3 -14  12       17.54       11.73     14.45 o
  -2 -14  12        1.68       -0.48      6.57 o
  -1 -14  12        0.69        1.77      5.39 o
   0 -14  12       26.41       28.46      6.84 o
   1 -14  12       25.11       26.96      6.99 o
   2 -14  12        1.86       -6.08      9.75 o
   3 -14  12       15.50       25.23     10.05 o
   4 -14  12        9.80       -2.94     11.51 o
  -5 -13  12        7.45       -1.52      6.90 o
  -4 -13  12        0.39       12.41      8.57 o
  -3 -13  12        0.17        3.95     14.08 o
  -2 -13  12       23.84       21.21      6.07 o
  -1 -13  12        0.19        0.21      4.35 o
   0 -13  12        6.29        5.86      4.68 o
   1 -13  12       20.41       25.57      5.54 o
   2 -13  12        0.25        4.31      5.02 o
   3 -13  12       13.39       -7.74      7.74 o
   4 -13  12        2.07       -1.19      5.63 o
   5 -13  12       40.59       34.77      8.20 o
  -6 -12  12       11.24        2.37      6.80 o
  -5 -12  12       25.48       13.05     12.25 o
  -4 -12  12       14.36        7.72      6.98 o
  -3 -12  12       51.09       74.52     10.18 o
  -2 -12  12       60.64       58.15      7.12 o
  -1 -12  12       26.30       11.43      4.62 o
   0 -12  12       31.51       31.29      5.26 o
   1 -12  12       13.76       20.20      4.98 o
   2 -12  12        0.13       -1.36      4.12 o
   3 -12  12        0.02       -4.15      4.15 o
   4 -12  12        1.12       -1.14      5.00 o
   5 -12  12        6.16       -3.52      5.96 o
   6 -12  12        0.23       -6.31      6.31 o
  -7 -11  12       16.06       20.43     11.76 o
  -6 -11  12       14.38       20.59      7.77 o
  -5 -11  12       44.76       40.02      8.75 o
  -4 -11  12       21.29       22.96      6.98 o
  -3 -11  12       95.08       98.59     10.70 o
  -2 -11  12        1.19       -3.49      3.49 o
  -1 -11  12       11.36       14.57      4.30 o
   0 -11  12      141.03      161.71      8.52 o
   1 -11  12       77.15       84.64      6.70 o
   2 -11  12       16.82       16.75      4.81 o
   3 -11  12       13.98       11.44      4.84 o
   4 -11  12        0.00       -3.83      4.49 o
   5 -11  12        5.67       12.06      5.75 o
   6 -11  12       10.29        8.18      6.27 o
   7 -11  12       16.72       31.44      8.56 o
  -8 -10  12       30.04       25.26      9.10 o
  -7 -10  12       22.87       37.84      9.43 o
  -6 -10  12        4.16        0.43      6.36 o
  -5 -10  12        1.73       -3.16      5.39 o
  -4 -10  12       22.91       15.82      6.36 o
  -3 -10  12        6.37        8.34      5.62 o
  -2 -10  12        6.58        9.76      3.73 o
  -1 -10  12      347.63      338.52     12.20 o
   0 -10  12      294.58      263.15     10.04 o
   1 -10  12       84.46       88.04      6.57 o
   2 -10  12       32.48       22.25      5.41 o
   3 -10  12       29.32       33.24      6.24 o
   4 -10  12        1.47        4.47      4.27 o
   5 -10  12       52.75       51.47      6.80 o
   6 -10  12        1.36       -1.30      6.16 o
   7 -10  12        3.88        5.41      6.59 o
  -8  -9  12        0.48        9.73     14.94 o
  -7  -9  12       12.97       10.39      9.18 o
  -6  -9  12        1.01       -3.43      5.12 o
  -5  -9  12       41.91       31.55     15.19 o
  -4  -9  12        2.20        5.88      5.30 o
  -3  -9  12       42.97       41.10      7.30 o
  -2  -9  12       81.35       61.52      5.09 o
  -1  -9  12       27.64       32.31      4.40 o
   0  -9  12       14.47       13.88      3.88 o
   1  -9  12       65.64       68.99      5.70 o
   2  -9  12       43.87       43.78      5.16 o
   3  -9  12      138.91      160.48      9.23 o
   4  -9  12        2.50       -0.08      4.03 o
   5  -9  12        0.30        3.00      4.51 o
   6  -9  12       13.96       12.04      6.05 o
   7  -9  12       12.95       13.12      5.59 o
   8  -9  12        0.11       -2.53      5.83 o
  -9  -8  12       28.71       27.30      8.88 o
  -8  -8  12        0.26       -3.47      6.25 o
  -7  -8  12       31.29       22.25      7.05 o
  -6  -8  12       49.66       36.22      8.00 o
  -5  -8  12       42.08       40.29      7.51 o
  -4  -8  12      198.19      196.65     15.43 o
  -3  -8  12      162.23      158.27     11.20 o
  -2  -8  12       43.31       47.56      4.38 o
  -1  -8  12        0.35        0.80      2.97 o
   0  -8  12       51.60       57.06      7.39 o
   1  -8  12      531.34      514.93     14.40 o
   2  -8  12       42.69       53.76      5.41 o
   3  -8  12      161.16      164.74      8.23 o
   4  -8  12        4.55       -3.75      3.75 o
   5  -8  12        2.64        3.64      3.75 o
   6  -8  12       11.36        4.94      4.16 o
   7  -8  12        8.45        2.26      5.37 o
   8  -8  12        8.90        4.70      6.17 o
  -9  -7  12       13.47       16.47      9.67 o
  -8  -7  12      111.00      115.31     11.58 o
  -7  -7  12        5.55       16.56      6.71 o
  -6  -7  12        4.13        8.02      6.11 o
  -5  -7  12       19.20       22.71      6.59 o
  -4  -7  12      201.44      197.10     12.31 o
  -3  -7  12      257.95      251.75     13.71 o
  -2  -7  12      131.94      125.97      6.34 o
  -1  -7  12      136.23      139.41      6.43 o
   0  -7  12       98.26       96.48      7.25 o
   1  -7  12       13.71        5.98      3.51 o
   2  -7  12      264.52      252.80      9.46 o
   3  -7  12      292.16      319.54      9.62 o
   4  -7  12       74.87       74.36      5.37 o
   5  -7  12       21.67       26.80      4.48 o
   6  -7  12       37.29       33.91      5.84 o
   7  -7  12        9.20        1.25      5.36 o
   8  -7  12        6.16       -4.84      4.84 o
   9  -7  12        2.04        8.88      6.80 o
 -10  -6  12        0.17        4.16     12.74 o
  -9  -6  12        5.62       10.25      8.57 o
  -8  -6  12        2.25        6.55      9.55 o
  -7  -6  12      157.88      179.56     16.41 o
  -6  -6  12       18.00       18.16      6.29 o
  -5  -6  12        0.02        0.41      4.82 o
  -4  -6  12      187.32      183.82     11.79 o
  -3  -6  12      104.21      118.30      9.30 o
  -2  -6  12        9.15       18.63      3.09 o
  -1  -6  12      222.83      199.78      7.37 o
   0  -6  12        0.78       -0.26      3.08 o
   1  -6  12       69.94       87.69      5.46 o
   2  -6  12      300.79      272.38      8.09 o
   3  -6  12       23.19       20.61      3.58 o
   4  -6  12        0.06       -3.05      3.05 o
   5  -6  12       39.97       24.53      4.37 o
   6  -6  12       17.90       12.67      4.44 o
   7  -6  12        6.52        5.67      4.75 o
   8  -6  12        3.97        7.58      5.79 o
   9  -6  12        0.91       -5.70      5.70 o
 -10  -5  12        0.11       10.78     12.49 o
  -9  -5  12       71.50       66.53      9.69 o
  -8  -5  12       11.70       24.43      7.43 o
  -7  -5  12      150.45      130.66     12.13 o
  -6  -5  12      382.96      380.25     17.51 o
  -5  -5  12       33.76       33.13      7.00 o
  -4  -5  12      298.11      266.68     13.88 o
  -3  -5  12      188.04      190.84     14.09 o
  -2  -5  12      198.85      174.44      6.15 o
  -1  -5  12      388.76      353.36      9.83 o
   0  -5  12     1288.17     1210.18     19.95 o
   1  -5  12       54.28       46.77      3.50 o
   2  -5  12      386.80      405.15     11.19 o
   3  -5  12      107.36      122.53      9.51 o
   4  -5  12      235.09      218.85     10.47 o
   5  -5  12       12.21        5.78      3.93 o
   6  -5  12      113.65      106.30      7.32 o
   7  -5  12        1.07        0.51      4.44 o
   8  -5  12        0.20        4.71      5.25 o
   9  -5  12        0.94       -5.53      5.53 o
 -10  -4  12        0.75        3.67     12.49 o
  -9  -4  12       21.60       29.15     12.74 o
  -8  -4  12        1.82        4.09      8.21 o
  -7  -4  12       74.37       92.87      9.53 o
  -6  -4  12       13.55       27.50      9.06 o
  -5  -4  12       65.16       80.58      8.40 o
  -4  -4  12       56.05       65.92     17.76 o
  -3  -4  12       31.31       17.15      4.67 o
  -2  -4  12        2.24        2.45      1.36 o
  -1  -4  12       31.06       24.89      2.36 o
   0  -4  12      235.42      229.97      5.63 o
   1  -4  12       47.02       46.55      4.36 o
   2  -4  12      257.67      268.58      6.92 o
   3  -4  12      162.28      162.11      5.94 o
   4  -4  12       92.56      100.34      5.76 o
   5  -4  12        7.34        5.74      2.84 o
   6  -4  12       44.05       41.34      4.42 o
   7  -4  12        1.53       -0.93      3.53 o
   8  -4  12       88.81       70.00      8.52 o
   9  -4  12       17.29       10.41      5.16 o
 -10  -3  12       12.24        7.35     12.74 o
  -9  -3  12       11.03       17.14     11.76 o
  -8  -3  12       46.00       44.04      7.70 o
  -7  -3  12       39.25       41.53     10.04 o
  -6  -3  12        0.34       -0.66      4.50 o
  -5  -3  12      315.50      297.69     11.30 o
  -4  -3  12     1100.68     1116.05     31.81 o
  -3  -3  12       21.97        8.78      3.17 o
  -2  -3  12     1118.16     1100.30     17.82 o
  -1  -3  12       28.36       24.66      1.95 o
   0  -3  12      174.80      172.47      4.77 o
   1  -3  12      728.77      710.74     12.95 o
   2  -3  12       64.00       65.08      3.74 o
   3  -3  12       25.70       22.12      2.76 o
   4  -3  12       12.96       13.01      2.70 o
   5  -3  12        5.74        5.73      2.86 o
   6  -3  12        0.06        0.60      2.99 o
   7  -3  12        9.45        7.75      3.78 o
   8  -3  12       42.09       41.52      5.84 o
   9  -3  12       35.47       47.49      6.70 o
  10  -3  12        0.89        8.08      5.47 o
 -10  -2  12        1.70        1.22     11.76 o
  -9  -2  12       57.09       70.30     15.68 o
  -8  -2  12       12.47        8.90      4.78 o
  -7  -2  12        0.17       -3.56      3.56 o
  -6  -2  12      199.93      199.23     14.51 o
  -5  -2  12      119.14      146.96     12.53 o
  -4  -2  12      157.34      150.59      7.57 o
  -3  -2  12        0.49        0.10      2.58 o
  -2  -2  12      167.60      168.90      3.95 o
  -1  -2  12        4.30        5.08      1.29 o
   0  -2  12      672.90      688.50     12.13 o
   1  -2  12       70.24       70.68      2.98 o
   2  -2  12      813.65      839.73     13.98 o
   3  -2  12       53.23       60.15      2.99 o
   4  -2  12      257.56      251.45      6.08 o
   5  -2  12       16.16       10.70      2.16 o
   6  -2  12       21.68       24.28      5.73 o
   7  -2  12        0.11        1.45      4.56 o
   8  -2  12        1.37       -3.00      3.83 o
   9  -2  12       11.72        8.09      4.90 o
  10  -2  12        6.95        0.57      4.79 o
 -10  -1  12       13.54       -5.63     10.78 o
  -9  -1  12        1.44        1.91      6.73 o
  -8  -1  12      151.82      134.75      8.87 o
  -7  -1  12        0.05       -1.65      6.37 o
  -6  -1  12      402.00      369.06     13.46 o
  -5  -1  12      255.51      227.50      9.66 o
  -4  -1  12      157.80      161.81      7.84 o
  -3  -1  12       18.24       12.40      3.21 o
  -2  -1  12      199.80      182.47      4.50 o
  -1  -1  12       18.76       22.55      1.84 o
   0  -1  12      856.32      822.00     13.13 o
   1  -1  12       72.20       59.22      2.75 o
   2  -1  12      181.76      140.82      5.11 o
   3  -1  12        9.58       10.91      2.05 o
   4  -1  12       51.06       42.40      3.09 o
   5  -1  12       35.46       39.91      3.76 o
   6  -1  12       46.69       40.73      3.89 o
   7  -1  12       19.83       19.10      3.51 o
   8  -1  12        0.24        4.24      3.97 o
   9  -1  12        0.11        4.14      5.87 o
  10  -1  12        0.18       -1.50      5.09 o
 -10   0  12       16.37       15.10      8.89 o
  -9   0  12        0.59       10.15      7.19 o
  -8   0  12        0.74       -3.21      4.11 o
  -7   0  12        0.54        2.51      5.01 o
  -6   0  12      893.93      941.26     25.47 o
  -5   0  12        3.41        4.96      3.78 o
  -4   0  12      609.95      578.06     16.80 o
  -3   0  12        4.41        4.36      2.91 o
  -2   0  12       96.05       89.28      2.88 o
  -1   0  12        3.50        4.46      1.30 o
   0   0  12      414.09      483.31      9.30 o
   1   0  12        2.43        2.39      1.62 o
   2   0  12      207.36      201.83      7.86 o
   3   0  12        0.19        3.11      1.77 o
   4   0  12      227.08      227.97      6.22 o
   5   0  12        8.92        9.49      2.66 o
   6   0  12       84.12       90.21      6.17 o
   7   0  12        0.51       -0.38      2.90 o
   8   0  12        3.18        3.48      4.06 o
   9   0  12        1.05       -2.60      4.29 o
  10   0  12       16.75       15.36      5.82 o
 -10   1  12        2.84        6.84      8.94 o
  -9   1  12        8.79        8.63      7.88 o
  -8   1  12       60.84       60.09      8.91 o
  -7   1  12       43.98       39.96      5.87 o
  -6   1  12       90.13       81.96      6.82 o
  -5   1  12      128.02      130.12      7.78 o
  -4   1  12       84.07      101.13      6.50 o
  -3   1  12        1.64        1.66      2.72 o
  -2   1  12      617.64      568.57     14.83 o
  -1   1  12      327.38      365.12      8.21 o
   0   1  12        3.00        7.92      1.74 o
   1   1  12       27.91       32.95      3.07 o
   2   1  12        0.25        4.53      1.69 o
   3   1  12       75.82       70.20      3.86 o
   4   1  12      146.45      154.18      6.16 o
   5   1  12       11.32       11.02      2.94 o
   6   1  12       83.74       92.22      5.15 o
   7   1  12       55.19       47.68      4.48 o
   8   1  12        1.11       -0.84      4.31 o
   9   1  12        1.77        6.12      5.66 o
 -10   2  12       13.74       16.73     12.25 o
  -9   2  12        3.04       -6.86      6.93 o
  -8   2  12       24.75       23.53      8.48 o
  -7   2  12       83.73       89.81      7.49 o
  -6   2  12        4.91        6.76      4.25 o
  -5   2  12      429.95      418.64     14.28 o
  -4   2  12        8.93       10.83      3.62 o
  -3   2  12        0.00        0.19      1.58 o
  -2   2  12       30.45       39.89      2.68 o
  -1   2  12       57.54       56.34      3.94 o
   0   2  12      728.17      728.42     14.37 o
   1   2  12        2.10        3.03      1.71 o
   2   2  12      416.56      450.35      9.29 o
   3   2  12      153.21      156.00      5.77 o
   4   2  12       17.41       13.94      2.90 o
   5   2  12      208.12      225.54      7.72 o
   6   2  12      178.21      182.15      7.10 o
   7   2  12        2.96        2.87      3.08 o
   8   2  12        8.45        6.70      4.77 o
   9   2  12       12.65       19.08      6.21 o
 -10   3  12        0.12       -6.94     11.27 o
  -9   3  12        1.05        7.46      7.61 o
  -8   3  12        0.17       -6.40      6.40 o
  -7   3  12        5.32        9.18      4.75 o
  -6   3  12       20.94       22.81      5.17 o
  -5   3  12      135.47      149.88     11.13 o
  -4   3  12      135.39      119.54      9.18 o
  -3   3  12      130.54      109.56      4.78 o
  -2   3  12      144.42      132.71      5.10 o
  -1   3  12      266.70      267.54     11.25 o
   0   3  12       26.14       29.73      4.13 o
   1   3  12      940.37      824.19     24.51 o
   2   3  12      440.77      415.08     12.20 o
   3   3  12       21.21       17.18      2.68 o
   4   3  12       98.57      100.94      5.13 o
   5   3  12       14.65       12.63      3.29 o
   6   3  12        0.29        2.35      2.97 o
   7   3  12        0.02       -2.62      3.15 o
   8   3  12        8.10        7.13      6.23 o
   9   3  12        0.00        6.43      6.41 o
 -10   4  12        0.00        2.46      9.00 o
  -9   4  12       30.65       48.99     10.28 o
  -8   4  12       33.82       40.73      8.81 o
  -7   4  12        3.25       -4.12      4.61 o
  -6   4  12       79.47       83.03      8.37 o
  -5   4  12       47.60       44.89      5.85 o
  -4   4  12      724.61      736.20     27.34 o
  -3   4  12       32.39       46.00      3.81 o
  -2   4  12      100.25       95.90      4.99 o
  -1   4  12        1.37        2.50      2.52 o
   0   4  12       21.70       19.23      3.49 o
   1   4  12      166.62      163.20      6.66 o
   2   4  12        0.15        5.30      2.41 o
   3   4  12      206.99      208.53      7.34 o
   4   4  12        1.96        3.40      2.47 o
   5   4  12        7.45        6.77      3.22 o
   6   4  12       76.86       71.51      6.38 o
   7   4  12        2.88        3.57      5.88 o
   8   4  12        9.82        8.53      6.63 o
   9   4  12        0.02        1.07      6.29 o
  -9   5  12        1.92       -0.49     12.25 o
  -8   5  12        1.25       -5.14     11.02 o
  -7   5  12        6.07        0.73      9.80 o
  -6   5  12      178.69      174.67     19.60 o
  -5   5  12       12.23        6.12      9.55 o
  -4   5  12       12.27       15.92      9.06 o
  -3   5  12       16.75       16.24      3.71 o
  -2   5  12       65.86       88.08      5.94 o
  -1   5  12      394.20      391.22     13.71 o
   0   5  12      820.83      809.86     25.18 o
   1   5  12       65.21       52.97      5.26 o
   2   5  12        3.49        4.08      2.61 o
   3   5  12       61.49       53.01      4.03 o
   4   5  12       64.28       61.94      4.39 o
   5   5  12       58.09       51.27      4.40 o
   6   5  12       14.17       17.43      5.16 o
   7   5  12       63.24       84.30     18.25 o
   8   5  12        3.49        0.17      5.88 o
  -9   6  12        1.36      -10.78     10.78 o
  -8   6  12       13.06        8.57     12.00 o
  -7   6  12        0.17       -3.92     10.29 o
  -6   6  12        6.09        3.92     10.04 o
  -5   6  12      141.78      150.65     18.37 o
  -4   6  12      225.75      207.75     19.60 o
  -3   6  12       79.52       78.39      6.08 o
  -2   6  12       12.34       17.51      4.05 o
  -1   6  12      119.64      110.62      7.12 o
   0   6  12      908.51      922.41     24.68 o
   1   6  12       23.85       20.10      4.39 o
   2   6  12       52.51       53.96      4.11 o
   3   6  12       27.65       23.58      3.55 o
   4   6  12       20.12       19.85      3.56 o
   5   6  12        1.94       -0.33      2.98 o
   6   6  12       16.24       25.18      5.75 o
   7   6  12        0.24        4.43      6.49 o
   8   6  12        0.25        3.20      6.87 o
  -8   7  12        7.81       -9.55     11.27 o
  -7   7  12        3.46      -10.29     10.29 o
  -6   7  12        0.00       -4.65      9.31 o
  -5   7  12        0.04        6.12      9.80 o
  -4   7  12        8.64       15.83      5.88 o
  -3   7  12      150.06      140.95      8.32 o
  -2   7  12       27.62       19.29      5.61 o
  -1   7  12       29.42       32.91      5.17 o
   0   7  12       52.99       50.68      5.72 o
   1   7  12      156.26      158.78     10.32 o
   2   7  12        6.57        4.68      3.09 o
   3   7  12       34.64       36.85      4.06 o
   4   7  12        4.44        0.40      3.07 o
   5   7  12        0.89       -0.02      3.29 o
   6   7  12       24.96       26.92      6.64 o
   7   7  12        1.56        3.58      5.31 o
   8   7  12       17.92       19.10     12.00 o
  -8   8  12        0.51        1.22     13.47 o
  -7   8  12        0.00       -2.69     11.02 o
  -6   8  12        3.96        8.33     11.27 o
  -5   8  12        0.32       -9.06      9.06 o
  -4   8  12       61.80       63.42      8.47 o
  -3   8  12      108.76      130.15      8.41 o
  -2   8  12        1.70        4.99      4.10 o
  -1   8  12       56.06       61.30      7.67 o
   0   8  12        0.79        0.12      3.13 o
   1   8  12        4.04        5.47      3.37 o
   2   8  12       13.37       13.40      3.58 o
   3   8  12       33.55       40.44      5.12 o
   4   8  12        0.40       -3.08      3.08 o
   5   8  12       21.07       17.43      4.79 o
   6   8  12        0.63       -3.65      4.18 o
   7   8  12        6.48       11.56      5.95 o
  -7   9  12        4.00        0.00     12.25 o
  -6   9  12       11.24        9.92     14.82 o
  -5   9  12       11.03        9.70      7.11 o
  -4   9  12       24.38       22.76      6.14 o
  -3   9  12      117.03      143.60     10.45 o
  -2   9  12        7.97        3.14      3.87 o
  -1   9  12        0.18        2.19      3.63 o
   0   9  12       45.74       41.67      5.36 o
   1   9  12        0.02        5.75      3.67 o
   2   9  12        0.18       -1.95      3.43 o
   3   9  12       15.29        8.00      4.14 o
   4   9  12        0.17        1.15      4.14 o
   5   9  12        0.12       -5.23      5.23 o
   6   9  12        1.83        0.00      6.22 o
  -6  10  12        8.00        4.50      8.18 o
  -5  10  12       58.67       73.85     11.35 o
  -4  10  12        0.22        3.27      5.45 o
  -3  10  12       13.08       15.72      4.87 o
  -2  10  12       31.21       41.58      5.72 o
  -1  10  12       25.75       18.93      4.93 o
   0  10  12        5.43        2.58      3.92 o
   1  10  12       18.02       18.17      4.93 o
   2  10  12        3.73        2.54      4.78 o
   3  10  12        8.90       12.99      5.36 o
   4  10  12       26.75       21.09      6.23 o
   5  10  12        5.30        6.19      5.06 o
  -5  11  12       12.29       19.15      9.55 o
  -4  11  12        1.03       -2.72      5.75 o
  -3  11  12        0.90       -3.82      5.63 o
  -2  11  12        3.74       -1.86      5.23 o
  -1  11  12        1.25       -1.99      5.31 o
   0  11  12        0.07       -4.61      4.61 o
   1  11  12        0.98       -1.91      4.87 o
   2  11  12        3.74       -3.99      4.92 o
   3  11  12        3.10       -0.98      6.35 o
   4  11  12        0.03       -4.87      4.87 o
  -3  12  12       20.24       12.44      6.41 o
  -2  12  12        0.24       -1.98      5.75 o
  -1  12  12       20.46       18.93      6.77 o
   0  12  12        0.77       -0.73     10.91 o
   1  12  12        0.03       -0.93      5.34 o
   2  12  12        0.00       -5.17      5.17 o
  -3 -14  13       26.03       29.08      8.74 o
  -2 -14  13       20.12       20.21      8.07 o
  -1 -14  13       10.79        6.21      7.02 o
   0 -14  13        9.52       12.60      5.99 o
   1 -14  13        0.24        1.14      8.10 o
   2 -14  13        0.13       -5.52      5.52 o
   3 -14  13        2.47        9.76      9.52 o
  -5 -13  13        0.00        9.14      7.23 o
  -4 -13  13       38.68       38.12     14.33 o
  -3 -13  13        7.98       19.02      7.94 o
  -2 -13  13       10.28       11.88      6.93 o
  -1 -13  13        6.12        1.80      4.98 o
   0 -13  13       21.32        9.38      5.09 o
   1 -13  13       22.81       40.86      6.38 o
   2 -13  13        3.91        0.35      5.37 o
   3 -13  13        2.11        0.96      8.23 o
   4 -13  13        9.40       -1.08      5.70 o
   5 -13  13        9.12       24.98     14.21 o
  -6 -12  13        0.24        0.05      7.59 o
  -5 -12  13       26.90       17.93      8.30 o
  -4 -12  13        0.92       14.79      7.04 o
  -3 -12  13        4.30        4.02      6.52 o
  -2 -12  13       26.43       19.77      7.28 o
  -1 -12  13        8.98        6.83      5.14 o
   0 -12  13       45.67       37.27      7.53 o
   1 -12  13       12.34       17.76      4.85 o
   2 -12  13       15.02       20.19      5.73 o
   3 -12  13       10.31        8.51      8.31 o
   4 -12  13        4.15       -0.17      5.45 o
   5 -12  13       35.16       32.68      7.75 o
   6 -12  13       24.12       20.76      7.95 o
  -7 -11  13        0.64       -0.12     12.12 o
  -6 -11  13       24.13       30.51      8.23 o
  -5 -11  13        0.47       -2.26     15.92 o
  -4 -11  13        0.23       -5.01      5.01 o
  -3 -11  13       63.03       59.55     13.96 o
  -2 -11  13        0.00       -4.46      8.69 o
  -1 -11  13      234.82      242.64     10.04 o
   0 -11  13        0.55        2.97      3.76 o
   1 -11  13        1.37       -0.41      3.84 o
   2 -11  13      130.83      133.83      8.14 o
   3 -11  13       11.11        9.30      4.62 o
   4 -11  13       26.54       32.04      6.79 o
   5 -11  13       29.57       29.69      7.30 o
   6 -11  13       11.99        9.99      7.03 o
  -8 -10  13        0.06        2.21      9.31 o
  -7 -10  13       21.39       36.32      8.77 o
  -6 -10  13        4.77       -4.01      6.03 o
  -5 -10  13        0.13        2.48      5.80 o
  -4 -10  13        4.45       -8.57      8.57 o
  -3 -10  13       56.68       50.69      8.54 o
  -2 -10  13       94.87       89.69      9.80 o
  -1 -10  13       17.62       29.40      4.61 o
   0 -10  13      113.17       93.41      6.58 o
   1 -10  13       79.81       78.96      7.17 o
   2 -10  13        0.01       -3.00      3.65 o
   3 -10  13       13.16       12.08      6.68 o
   4 -10  13       25.18       16.61     11.07 o
   5 -10  13       18.11       26.50     10.44 o
   6 -10  13        2.62        0.10      5.70 o
   7 -10  13        0.24        4.22      6.69 o
  -8  -9  13       25.19       22.15     12.61 o
  -7  -9  13       28.33       38.98      8.82 o
  -6  -9  13        4.03       -0.22      5.66 o
  -5  -9  13       31.38       34.28      7.77 o
  -4  -9  13        0.24        0.20      4.98 o
  -3  -9  13        0.16        8.51      5.57 o
  -2  -9  13       91.80       98.08      7.23 o
  -1  -9  13       82.26       70.74      5.56 o
   0  -9  13       37.69       36.77      4.83 o
   1  -9  13        4.52        5.82      4.53 o
   2  -9  13       13.43       14.96      5.42 o
   3  -9  13       49.47       60.50      7.95 o
   4  -9  13       10.48        3.81      4.10 o
   5  -9  13       76.11       72.65      7.50 o
   6  -9  13        5.30        2.37      5.48 o
   7  -9  13        8.49       18.94      6.99 o
   8  -9  13        2.88        5.59      8.12 o
  -9  -8  13       32.05       36.92      9.41 o
  -8  -8  13        0.14       -6.38      6.38 o
  -7  -8  13        2.36       -3.25      5.79 o
  -6  -8  13        3.88       -1.68      5.66 o
  -5  -8  13        7.08        5.22      5.52 o
  -4  -8  13        0.38       -2.55      5.27 o
  -3  -8  13       18.74       25.64      9.67 o
  -2  -8  13       68.44       76.70      5.19 o
  -1  -8  13      198.97      177.42      7.62 o
   0  -8  13      212.11      177.06      7.94 o
   1  -8  13       73.72       72.92      5.80 o
   2  -8  13       32.50       36.88      4.87 o
   3  -8  13      121.71      111.97      8.59 o
   4  -8  13       64.93       56.68      6.24 o
   5  -8  13       48.80       35.87      5.84 o
   6  -8  13        2.08       -2.50      3.99 o
   7  -8  13        0.15       -3.87      4.73 o
   8  -8  13        4.03       -4.89      7.04 o
  -9  -7  13        0.00       -1.75      6.61 o
  -8  -7  13        2.86        6.16      7.18 o
  -7  -7  13        1.12        0.76      5.82 o
  -6  -7  13       18.54       20.05      6.82 o
  -5  -7  13        8.08        9.37      5.56 o
  -4  -7  13       19.62       17.51     12.25 o
  -3  -7  13        7.44       13.62      6.25 o
  -2  -7  13      186.24      210.55      7.71 o
  -1  -7  13        3.89       10.47      3.33 o
   0  -7  13     1152.57     1092.62     24.25 o
   1  -7  13      781.15      817.52     19.70 o
   2  -7  13      485.64      467.96     13.69 o
   3  -7  13       44.45       62.82      8.94 o
   4  -7  13       42.88       40.83      5.39 o
   5  -7  13       80.06       91.99      6.47 o
   6  -7  13        0.79       -2.95      3.73 o
   7  -7  13       24.28       26.70      8.25 o
   8  -7  13       11.01       15.42      6.47 o
  -9  -6  13        5.21        6.72      6.97 o
  -8  -6  13        4.87        7.19      6.59 o
  -7  -6  13       39.37       38.06      9.55 o
  -6  -6  13      125.70      128.50     11.00 o
  -5  -6  13      126.80       91.92      9.63 o
  -4  -6  13       20.95       21.06      6.30 o
  -3  -6  13      493.69      457.51     19.05 o
  -2  -6  13       34.63       44.27      4.79 o
  -1  -6  13        0.60        2.93      2.90 o
   0  -6  13      716.29      769.78     29.28 o
   1  -6  13      132.32      136.24     12.91 o
   2  -6  13      417.13      423.36     17.33 o
   3  -6  13       66.72       70.05      7.05 o
   4  -6  13      128.76      122.61      8.37 o
   5  -6  13       26.42       29.71      4.61 o
   6  -6  13       16.98       14.62      5.90 o
   7  -6  13       61.66       65.96      8.08 o
   8  -6  13        2.72       -5.61      5.61 o
   9  -6  13       19.50       11.02      6.73 o
 -10  -5  13        0.42       -7.10     12.74 o
  -9  -5  13        0.28        3.35      6.61 o
  -8  -5  13       58.66       53.07     11.39 o
  -7  -5  13       26.07       23.22      6.93 o
  -6  -5  13       12.92        9.58      5.80 o
  -5  -5  13      186.40      167.63     16.29 o
  -4  -5  13        8.09        4.05      5.12 o
  -3  -5  13      292.15      284.03     25.85 o
  -2  -5  13     1434.26     1531.99     38.11 o
  -1  -5  13       43.14       48.87      3.91 o
   0  -5  13       46.60       51.94      4.38 o
   1  -5  13      249.13      247.68      7.32 o
   2  -5  13      126.23      118.10      5.48 o
   3  -5  13      231.95      218.03     12.09 o
   4  -5  13        5.59        1.84      3.14 o
   5  -5  13        0.67        4.21      3.55 o
   6  -5  13        0.85       -2.41      4.02 o
   7  -5  13       28.06       30.30      6.43 o
   8  -5  13        0.01       -4.68      5.10 o
   9  -5  13        0.67        1.07      5.94 o
 -10  -4  13       45.25       57.07     17.15 o
  -9  -4  13       80.31       99.77     10.91 o
  -8  -4  13       93.49      104.72     10.71 o
  -7  -4  13       33.35       42.15      7.64 o
  -6  -4  13      105.87       91.58      9.30 o
  -5  -4  13     1157.30     1148.67     57.03 o
  -4  -4  13     1680.35     1638.85     48.82 o
  -3  -4  13      216.15      197.80     11.37 o
  -2  -4  13       26.76       32.01      4.29 o
  -1  -4  13      165.23      146.53      4.91 o
   0  -4  13      154.11      138.13      4.73 o
   1  -4  13      228.95      245.74     12.82 o
   2  -4  13       17.87       15.64      2.68 o
   3  -4  13       73.94       82.05      4.28 o
   4  -4  13        8.48        3.53      2.57 o
   5  -4  13       56.47       60.15      4.91 o
   6  -4  13        0.28       -1.76      3.03 o
   7  -4  13       18.50       21.87      5.42 o
   8  -4  13        0.32        1.18      4.32 o
   9  -4  13        0.16        1.78      4.80 o
 -10  -3  13       73.73       97.00     19.11 o
  -9  -3  13        3.84       -7.84     11.02 o
  -8  -3  13       24.91       35.98     12.25 o
  -7  -3  13       37.74       19.80      6.47 o
  -6  -3  13        1.83        4.57     10.16 o
  -5  -3  13      176.99      190.43     16.54 o
  -4  -3  13        2.74       11.71      6.88 o
  -3  -3  13      184.98      162.12      7.55 o
  -2  -3  13      317.99      276.93      7.79 o
  -1  -3  13        5.91        4.43      1.83 o
   0  -3  13      194.04      187.33      5.44 o
   1  -3  13      365.45      343.38      7.80 o
   2  -3  13      387.98      389.69      8.77 o
   3  -3  13       23.90       19.94      2.88 o
   4  -3  13       15.59       13.62      2.52 o
   5  -3  13        4.86        3.95      2.89 o
   6  -3  13        3.24        7.17      3.50 o
   7  -3  13        8.69        0.28      3.46 o
   8  -3  13      121.89      110.04      7.87 o
   9  -3  13        3.92        2.76      4.89 o
 -10  -2  13       15.26       -1.96     11.27 o
  -9  -2  13        3.70       10.78     11.76 o
  -8  -2  13       33.42       36.34      7.43 o
  -7  -2  13       54.71       52.99      6.37 o
  -6  -2  13        7.10        5.65      4.57 o
  -5  -2  13      437.75      415.30     14.08 o
  -4  -2  13        6.03        0.77      3.25 o
  -3  -2  13        0.08       -2.34      2.60 o
  -2  -2  13        0.62        3.81      1.92 o
  -1  -2  13       59.06       65.60      2.59 o
   0  -2  13      450.11      455.63      8.99 o
   1  -2  13        9.50       10.09      1.93 o
   2  -2  13      675.27      650.61     12.47 o
   3  -2  13       52.72       59.64      3.42 o
   4  -2  13        2.46        2.17      2.07 o
   5  -2  13      165.32      187.78      6.29 o
   6  -2  13      206.55      202.29      8.64 o
   7  -2  13        6.10        8.59      3.77 o
   8  -2  13        8.11        6.44      4.56 o
   9  -2  13       37.76       32.52      6.15 o
 -10  -1  13       11.23       16.66     13.47 o
  -9  -1  13        1.35       -9.06      9.06 o
  -8  -1  13       26.77       29.59      5.76 o
  -7  -1  13       72.62       51.99      6.94 o
  -6  -1  13      609.73      565.80     17.85 o
  -5  -1  13       46.35       42.59      5.38 o
  -4  -1  13      158.78      143.50      7.63 o
  -3  -1  13        2.79        4.18      3.10 o
  -2  -1  13       46.89       44.65      3.85 o
  -1  -1  13      250.51      273.18      8.60 o
   0  -1  13      695.46      667.00     12.09 o
   1  -1  13      191.84      184.83      4.86 o
   2  -1  13      324.77      285.99      7.12 o
   3  -1  13      102.65       94.47      4.38 o
   4  -1  13      442.23      418.79      8.98 o
   5  -1  13        1.33        0.38      2.12 o
   6  -1  13      124.26      108.47      5.16 o
   7  -1  13       45.19       23.47      3.80 o
   8  -1  13        6.05        7.92      4.51 o
   9  -1  13        3.81        4.99      4.56 o
 -10   0  13        6.92        5.30      8.57 o
  -9   0  13        0.67       -3.53     11.27 o
  -8   0  13        4.56        9.65      4.93 o
  -7   0  13        0.38       -3.77      3.77 o
  -6   0  13       65.43       62.11      6.48 o
  -5   0  13        9.10       11.11      4.09 o
  -4   0  13      481.80      478.91     15.19 o
  -3   0  13        3.70        2.38      3.20 o
  -2   0  13      920.95      913.11     24.44 o
  -1   0  13        2.38        0.64      1.45 o
   0   0  13       45.90       52.99      2.86 o
   1   0  13        0.09       -1.26      1.54 o
   2   0  13      710.84      714.52     13.46 o
   3   0  13        2.78        1.86      1.93 o
   4   0  13      118.35      120.50      4.79 o
   5   0  13        4.58        2.97      2.44 o
   6   0  13       67.39       60.60      6.68 o
   7   0  13        0.84       -3.09      3.09 o
   8   0  13        8.34        8.04      4.25 o
   9   0  13        0.06        1.22      4.55 o
 -10   1  13        1.55       -1.90      8.04 o
  -9   1  13        5.24        9.18      7.79 o
  -8   1  13      139.53      126.59      9.04 o
  -7   1  13       13.48       14.35      6.84 o
  -6   1  13      268.55      265.53     11.52 o
  -5   1  13        9.11        5.28      5.16 o
  -4   1  13       33.01       37.04      5.47 o
  -3   1  13        1.62       -3.02      3.02 o
  -2   1  13      539.79      530.18     17.58 o
  -1   1  13       24.19       21.78      2.25 o
   0   1  13      859.55      773.15     15.45 o
   1   1  13       14.87       13.60      2.19 o
   2   1  13       85.19       89.33      3.58 o
   3   1  13       18.79       11.09      2.30 o
   4   1  13      174.72      181.50      9.95 o
   5   1  13        6.22        3.49      2.45 o
   6   1  13       23.28       13.23      3.25 o
   7   1  13        4.32        4.18      3.01 o
   8   1  13       24.79       25.96      6.02 o
   9   1  13        0.61       -4.44      4.84 o
 -10   2  13        4.80        2.17      8.73 o
  -9   2  13       17.34        5.52      7.69 o
  -8   2  13       13.99       16.31      5.45 o
  -7   2  13        4.69       -1.44      4.31 o
  -6   2  13       67.80       64.79      6.65 o
  -5   2  13       77.41       79.60      7.16 o
  -4   2  13      220.97      218.86     22.50 o
  -3   2  13       22.88       23.10      7.95 o
  -2   2  13       11.07       10.52      2.03 o
  -1   2  13       38.27       39.35      3.15 o
   0   2  13      496.15      451.37     10.13 o
   1   2  13       13.00       11.24      2.18 o
   2   2  13       30.06       34.45      2.62 o
   3   2  13     1692.48     1799.88     32.80 o
   4   2  13       38.05       47.18      4.82 o
   5   2  13      161.05      176.36      6.98 o
   6   2  13        7.25        6.83      3.16 o
   7   2  13       16.51       15.81      3.62 o
   8   2  13        0.87        2.80      4.78 o
   9   2  13        0.11       -5.02      6.28 o
 -10   3  13       36.01       24.32      9.82 o
  -9   3  13       14.96       16.98      8.75 o
  -8   3  13        2.85        4.61      5.03 o
  -7   3  13        9.29        2.51      4.72 o
  -6   3  13       40.55       54.85      7.15 o
  -5   3  13       41.99       31.15      8.19 o
  -4   3  13        7.05        9.79      5.95 o
  -3   3  13      346.08      302.93      9.21 o
  -2   3  13       66.83       66.94      4.56 o
  -1   3  13       96.26       95.07      4.83 o
   0   3  13       48.84       59.67      4.13 o
   1   3  13       99.68       96.98      5.26 o
   2   3  13      316.36      311.44      9.83 o
   3   3  13      376.57      329.71      9.53 o
   4   3  13       25.13       32.20      4.26 o
   5   3  13       54.54       46.44      4.50 o
   6   3  13        7.38        9.48      3.85 o
   7   3  13        1.11       -1.96      5.41 o
   8   3  13        9.87        8.62      6.38 o
   9   3  13       23.32       22.89      8.05 o
  -9   4  13       31.91       47.27     15.19 o
  -8   4  13       15.42       34.53     14.21 o
  -7   4  13       42.32       31.82      7.64 o
  -6   4  13        0.05       12.79      5.71 o
  -5   4  13       57.27       62.87     13.59 o
  -4   4  13      157.85      141.03     10.90 o
  -3   4  13       73.44       79.22      5.88 o
  -2   4  13       64.22       88.95      4.98 o
  -1   4  13        6.62        6.69      2.88 o
   0   4  13       42.32       49.69      5.54 o
   1   4  13     1057.50     1106.05     24.29 o
   2   4  13      269.70      279.39     15.60 o
   3   4  13        1.05        0.00      2.64 o
   4   4  13        0.68       -0.10      2.54 o
   5   4  13       43.05       59.85      4.99 o
   6   4  13      140.01      154.12      9.83 o
   7   4  13        6.92       -3.30      5.53 o
   8   4  13       13.36       17.47      7.23 o
  -9   5  13        0.35      -10.78     10.78 o
  -8   5  13       34.10        9.55     11.51 o
  -7   5  13       53.73       19.35     12.25 o
  -6   5  13       12.19       -8.08      8.08 o
  -5   5  13      154.34      133.51     16.66 o
  -4   5  13      108.56       94.80     13.72 o
  -3   5  13       39.22       39.89      4.74 o
  -2   5  13        5.17        6.63      3.40 o
  -1   5  13     1196.65     1144.87     28.78 o
   0   5  13      217.06      222.43     10.68 o
   1   5  13      351.21      351.46     14.69 o
   2   5  13       34.25       27.45      3.94 o
   3   5  13        2.09        3.62      3.31 o
   4   5  13       42.78       44.24      4.13 o
   5   5  13       18.96       28.32      4.13 o
   6   5  13        8.33        6.32      6.37 o
   7   5  13        2.50        9.74      6.98 o
   8   5  13       32.28       40.65      9.28 o
  -9   6  13        7.63        2.20     12.25 o
  -8   6  13        1.37        3.43     12.00 o
  -7   6  13       88.58      102.14     18.13 o
  -6   6  13       10.00       11.27     10.04 o
  -5   6  13       45.64       43.60     12.25 o
  -4   6  13       19.01       30.86     10.53 o
  -3   6  13       73.16       86.55      6.51 o
  -2   6  13       18.99       35.47      5.59 o
  -1   6  13       39.41       39.27      5.21 o
   0   6  13        0.03        1.80      3.23 o
   1   6  13        2.34        4.52      3.20 o
   2   6  13      137.59      146.29     11.39 o
   3   6  13       47.08       47.79      4.21 o
   4   6  13        2.68       -0.83      3.02 o
   5   6  13        3.66        4.84      3.48 o
   6   6  13        6.58       -1.19      5.24 o
   7   6  13        4.89        0.98      5.00 o
   8   6  13        0.05        5.71      6.98 o
  -8   7  13        2.26      -10.53     10.53 o
  -7   7  13       12.47       20.08     12.74 o
  -6   7  13        4.80       16.17     11.02 o
  -5   7  13      107.10       80.59     15.43 o
  -4   7  13      131.52      141.59     17.39 o
  -3   7  13       18.02       15.44      5.71 o
  -2   7  13      406.75      424.71     14.81 o
  -1   7  13      103.58      118.12     10.84 o
   0   7  13       81.26      110.07      7.52 o
   1   7  13       45.43       53.12     10.79 o
   2   7  13        0.55       -2.93      2.93 o
   3   7  13       46.43       50.19      4.90 o
   4   7  13        0.12        3.48      3.16 o
   5   7  13       47.17       46.31      5.73 o
   6   7  13        0.57       -2.70      4.21 o
   7   7  13        0.81       -1.52      5.55 o
  -7   8  13        5.09      -10.78     10.78 o
  -6   8  13        5.78        4.65     11.51 o
  -5   8  13       48.37       49.48     14.21 o
  -4   8  13       46.10       41.39     12.74 o
  -3   8  13       74.33       76.66      7.17 o
  -2   8  13        1.09       -0.92      3.85 o
  -1   8  13       14.77        4.73      4.07 o
   0   8  13       54.65       51.32      6.72 o
   1   8  13       53.57       44.58      5.62 o
   2   8  13       33.25       42.57      8.06 o
   3   8  13       14.84       12.26      4.88 o
   4   8  13        1.98       -4.77      4.77 o
   5   8  13       13.95       12.98      4.88 o
   6   8  13        3.56       -4.53      8.86 o
  -7   9  13        2.17       -9.80     11.76 o
  -6   9  13        4.04       -3.95      7.84 o
  -5   9  13        2.40        9.98      7.64 o
  -4   9  13       67.30       75.26     10.17 o
  -3   9  13        1.00        6.28      5.04 o
  -2   9  13        8.70        5.53      4.16 o
  -1   9  13       75.92       87.01      8.36 o
   0   9  13       11.12       10.01      5.83 o
   1   9  13       12.24       13.71      4.27 o
   2   9  13       21.85       26.60      4.83 o
   3   9  13        0.69       -3.14      4.37 o
   4   9  13       38.97       55.06      6.57 o
   5   9  13        2.04       -0.20      4.34 o
   6   9  13       24.48       11.30      6.07 o
  -6  10  13        5.37       -7.84     10.78 o
  -5  10  13        8.16        5.83      8.51 o
  -4  10  13        1.42       -5.43      7.01 o
  -3  10  13       49.78       58.62      7.71 o
  -2  10  13        5.75        7.89      7.00 o
  -1  10  13       28.68       39.25      5.97 o
   0  10  13       10.72       15.09      4.77 o
   1  10  13       45.37       48.54      7.08 o
   2  10  13        3.37       -1.30      4.81 o
   3  10  13       81.47       96.02     13.16 o
   4  10  13        7.87        5.32      5.85 o
   5  10  13        0.08       -0.38      4.96 o
  -4  11  13        0.51        0.04      7.64 o
  -3  11  13        6.40       -3.07      6.55 o
  -2  11  13       14.12       13.70      6.20 o
  -1  11  13       63.69       72.46      9.40 o
   0  11  13        0.59       -5.17      5.17 o
   1  11  13        0.00       -2.56      5.16 o
   2  11  13       11.87       16.15      6.22 o
   3  11  13       60.80       83.56      9.08 o
  -2  12  13        8.25       -3.35      7.94 o
  -1  12  13        6.14        6.49      6.31 o
   0  12  13        6.50        3.78      6.33 o
   1  12  13        7.19       -6.37     10.78 o
  -3 -14  14        0.08        0.04      7.35 o
  -2 -14  14       10.09       20.42      8.35 o
  -1 -14  14        1.65       -2.80     13.84 o
   0 -14  14        3.96        4.52      5.74 o
   1 -14  14        5.21        9.64      6.36 o
   2 -14  14        2.79       -1.41      5.82 o
  -5 -13  14       14.36       19.72      8.51 o
  -4 -13  14        0.51       10.40      7.11 o
  -3 -13  14        2.03       -6.64      6.64 o
  -2 -13  14        1.03       -6.07      6.07 o
  -1 -13  14        7.35       10.75     11.02 o
   0 -13  14       22.94       21.48      6.29 o
   1 -13  14        0.37        0.02      4.67 o
   2 -13  14        7.70       -0.40      5.43 o
   3 -13  14        3.11       -1.68      8.12 o
   4 -13  14       12.01       22.47      7.16 o
  -6 -12  14        8.97       11.91     10.65 o
  -5 -12  14        0.99       12.29      7.11 o
  -4 -12  14        0.03       -0.27      6.21 o
  -3 -12  14       28.34       27.03     11.51 o
  -2 -12  14       47.38       65.93     18.37 o
  -1 -12  14      108.47      103.91      8.84 o
   0 -12  14        9.67       14.27      6.93 o
   1 -12  14       29.23       29.82      5.61 o
   2 -12  14        5.16        6.07      4.83 o
   3 -12  14       21.64       12.25      8.75 o
   4 -12  14       11.38       18.19      6.60 o
   5 -12  14       20.78       31.52      8.56 o
  -7 -11  14       18.93       18.42     14.94 o
  -6 -11  14        0.02       -2.28      8.20 o
  -5 -11  14        3.26        5.97     11.51 o
  -4 -11  14        2.94        3.09      5.71 o
  -3 -11  14       65.01       83.38     10.45 o
  -2 -11  14        9.96       11.77      6.42 o
  -1 -11  14       22.00       18.55      5.38 o
   0 -11  14      113.55      106.01      7.35 o
   1 -11  14        9.37       11.25      4.39 o
   2 -11  14       19.35       17.42      4.89 o
   3 -11  14        0.62       -7.53      7.53 o
   4 -11  14       71.28       70.18      8.68 o
   5 -11  14        0.21       -3.28      5.64 o
   6 -11  14        0.37        1.95      6.32 o
  -7 -10  14       12.83       15.06      7.77 o
  -6 -10  14        0.22       -1.24      6.29 o
  -5 -10  14       62.80       72.04     10.28 o
  -4 -10  14       23.26        8.09      6.23 o
  -3 -10  14       27.02       21.50      6.88 o
  -2 -10  14        2.26        1.16     10.16 o
  -1 -10  14        0.45        2.53      4.01 o
   0 -10  14      105.86       88.42      6.54 o
   1 -10  14      157.61      165.25      8.50 o
   2 -10  14        2.06        6.17      4.16 o
   3 -10  14        9.88        4.09      5.20 o
   4 -10  14        9.30        6.49      4.87 o
   5 -10  14       15.36       23.04     10.28 o
   6 -10  14       29.89       34.33      7.69 o
   7 -10  14       13.87       28.78      8.17 o
  -8  -9  14       31.54       28.01     17.76 o
  -7  -9  14       15.83       11.68      7.60 o
  -6  -9  14        6.47        3.20      6.47 o
  -5  -9  14        0.35        0.86      5.75 o
  -4  -9  14       23.24       19.70      6.88 o
  -3  -9  14       23.47       19.75      6.69 o
  -2  -9  14      153.74      133.41     11.27 o
  -1  -9  14       45.39       32.96      4.62 o
   0  -9  14        0.02       -3.11      3.11 o
   1  -9  14        3.65        7.21      4.34 o
   2  -9  14        0.92        7.51      6.50 o
   3  -9  14        0.97        2.79      4.67 o
   4  -9  14       72.54       64.82      6.92 o
   5  -9  14       39.74       50.02      6.83 o
   6  -9  14       34.84       35.83      7.44 o
   7  -9  14       22.94       33.08      7.77 o
  -8  -8  14       13.36       11.79      7.43 o
  -7  -8  14        9.14       -0.01      6.80 o
  -6  -8  14        0.87       -4.33      5.71 o
  -5  -8  14        3.25        4.19      8.82 o
  -4  -8  14        1.71       -3.59      5.06 o
  -3  -8  14        0.55        2.17      5.02 o
  -2  -8  14        3.10        8.85      5.39 o
  -1  -8  14      128.91      118.49      6.41 o
   0  -8  14       40.03       38.06      4.54 o
   1  -8  14        5.99        2.27      3.62 o
   2  -8  14       82.59       80.83      6.29 o
   3  -8  14      122.50      144.00      8.54 o
   4  -8  14       23.66       23.03      5.44 o
   5  -8  14      189.86      150.79      9.36 o
   6  -8  14       40.81       26.02      6.91 o
   7  -8  14       16.28        7.06      6.24 o
   8  -8  14        0.01        4.51      6.84 o
  -9  -7  14        1.37       -5.70      9.55 o
  -8  -7  14        9.87       -2.33     12.61 o
  -7  -7  14        5.52        7.80      7.00 o
  -6  -7  14       33.49       62.04      9.92 o
  -5  -7  14        0.43        6.32      7.35 o
  -4  -7  14       49.45       45.34      7.77 o
  -3  -7  14       19.99       15.52      5.85 o
  -2  -7  14        4.20        3.98      5.16 o
  -1  -7  14      781.14      772.27     20.88 o
   0  -7  14        4.33        7.67      3.89 o
   1  -7  14      589.59      575.48     15.60 o
   2  -7  14        4.11       11.59      4.24 o
   3  -7  14       13.58       11.92      4.19 o
   4  -7  14       12.08       16.11      4.63 o
   5  -7  14       14.81       21.38      4.31 o
   6  -7  14       54.85       49.24      5.78 o
   7  -7  14       14.03       10.22      6.75 o
   8  -7  14       24.14       34.06      7.66 o
  -9  -6  14       38.56       50.18     12.25 o
  -8  -6  14       24.52       38.89      8.77 o
  -7  -6  14        0.26        2.16      6.16 o
  -6  -6  14       95.18       96.42     10.35 o
  -5  -6  14       85.99       80.32     10.90 o
  -4  -6  14       74.23       69.76     14.45 o
  -3  -6  14      250.75      268.07     14.16 o
  -2  -6  14      399.54      376.14     17.52 o
  -1  -6  14       70.05       72.57      5.30 o
   0  -6  14       58.37       67.97      5.31 o
   1  -6  14      284.76      264.06      9.61 o
   2  -6  14       62.64       58.57      5.59 o
   3  -6  14      165.56      178.57     11.86 o
   4  -6  14      116.68       98.91      6.72 o
   5  -6  14        0.78        2.24      3.71 o
   6  -6  14        3.69        7.68      4.19 o
   7  -6  14        2.19        4.07      5.25 o
   8  -6  14        1.80        3.95      5.46 o
  -9  -5  14        3.83        2.17      7.11 o
  -8  -5  14        2.37        7.40      9.55 o
  -7  -5  14        0.13        0.71      5.60 o
  -6  -5  14        6.15        2.98      6.37 o
  -5  -5  14       79.15       74.94      8.82 o
  -4  -5  14      244.38      215.31     12.91 o
  -3  -5  14      371.24      385.43     17.26 o
  -2  -5  14     1100.47      992.98     32.40 o
  -1  -5  14       74.13       62.95      4.53 o
   0  -5  14      103.47       97.07      5.68 o
   1  -5  14      441.34      421.83     14.19 o
   2  -5  14       50.40       45.39      4.12 o
   3  -5  14        4.66        1.05      4.54 o
   4  -5  14        1.25        6.40      3.42 o
   5  -5  14        2.06        4.72      3.54 o
   6  -5  14       84.11       78.26     10.91 o
   7  -5  14        5.87        7.97      5.41 o
   8  -5  14        0.94        2.28      5.52 o
   9  -5  14        4.32       15.66      6.97 o
 -10  -4  14        0.15        9.06     13.47 o
  -9  -4  14       14.33       17.09      7.61 o
  -8  -4  14       13.12       18.24     14.94 o
  -7  -4  14       45.50       26.27     10.16 o
  -6  -4  14       36.57       39.23     19.23 o
  -5  -4  14        4.94        9.01      5.30 o
  -4  -4  14      668.69      675.46     42.66 o
  -3  -4  14      115.85      123.19      9.58 o
  -2  -4  14       30.60       28.84      6.37 o
  -1  -4  14        2.46        2.74      2.59 o
   0  -4  14       84.42       89.96      5.70 o
   1  -4  14       25.18       33.29      3.57 o
   2  -4  14       44.64       40.57      3.41 o
   3  -4  14      126.49      139.25      5.55 o
   4  -4  14        1.88        3.33      2.69 o
   5  -4  14        5.53        8.64      3.28 o
   6  -4  14       77.63       85.40      5.58 o
   7  -4  14        8.60       10.80      4.24 o
   8  -4  14        2.98       -1.13      4.31 o
   9  -4  14        3.58        2.39      5.14 o
 -10  -3  14       19.21       10.78     14.45 o
  -9  -3  14        2.34      -10.04     10.04 o
  -8  -3  14        2.02       -0.78      7.72 o
  -7  -3  14        7.97       17.33      9.80 o
  -6  -3  14        0.59        7.13      9.67 o
  -5  -3  14      129.53      137.50     10.53 o
  -4  -3  14       53.82       44.03      7.00 o
  -3  -3  14       34.84       28.97      5.66 o
  -2  -3  14       20.67       19.89      3.57 o
  -1  -3  14      210.53      206.97      6.94 o
   0  -3  14      215.77      201.03      5.04 o
   1  -3  14      250.20      253.20      6.10 o
   2  -3  14      829.57      742.68     14.18 o
   3  -3  14      200.55      173.30      9.20 o
   4  -3  14        1.77        2.50      2.35 o
   5  -3  14       18.50       19.01      3.52 o
   6  -3  14        1.82        4.13      3.43 o
   7  -3  14        6.24        1.50      3.56 o
   8  -3  14        5.16       13.05      4.74 o
   9  -3  14        2.56        9.18      7.00 o
 -10  -2  14        1.07       12.98     13.23 o
  -9  -2  14        8.16       39.92     14.70 o
  -8  -2  14       14.75        1.38      5.52 o
  -7  -2  14        4.47        9.87      5.62 o
  -6  -2  14       58.59       59.06      7.96 o
  -5  -2  14       99.46      106.53      8.02 o
  -4  -2  14      314.14      315.27     11.67 o
  -3  -2  14       19.81       17.71      3.86 o
  -2  -2  14        1.33       -1.41      2.87 o
  -1  -2  14       35.07       35.94      3.03 o
   0  -2  14      273.88      265.45      6.39 o
   1  -2  14       14.37       10.53      2.23 o
   2  -2  14       51.69       56.39      3.29 o
   3  -2  14     1893.93     1953.71     31.83 o
   4  -2  14      160.01      148.90      4.94 o
   5  -2  14      149.33      167.00      7.96 o
   6  -2  14        6.31        7.39      3.51 o
   7  -2  14       13.66       12.02      3.94 o
   8  -2  14        2.04       -2.36      4.20 o
   9  -2  14        3.27        0.92      4.70 o
 -10  -1  14        2.97        2.20     12.25 o
  -9  -1  14        2.72       -2.20     10.04 o
  -8  -1  14       18.77       17.78      6.70 o
  -7  -1  14       20.18       15.41      5.12 o
  -6  -1  14        8.89        7.72      4.76 o
  -5  -1  14       84.69       80.03      6.48 o
  -4  -1  14      207.84      217.64      9.67 o
  -3  -1  14        0.39       -0.84      3.38 o
  -2  -1  14      752.47      737.57     19.94 o
  -1  -1  14       19.22       19.84      2.09 o
   0  -1  14       81.06       91.51      3.63 o
   1  -1  14       81.77       82.00      3.65 o
   2  -1  14      173.86      173.50      5.56 o
   3  -1  14        6.74        6.28      2.58 o
   4  -1  14        0.09        0.20      1.97 o
   5  -1  14        0.42        3.01      2.60 o
   6  -1  14        8.02        4.97      2.80 o
   7  -1  14        6.19        0.08      3.09 o
   8  -1  14        1.20       -3.78      4.35 o
   9  -1  14        0.04       -0.97      4.96 o
 -10   0  14        0.07       -0.49     11.76 o
  -9   0  14        0.01        4.69      7.79 o
  -8   0  14        0.32        3.19      4.93 o
  -7   0  14        0.09       -0.48      4.47 o
  -6   0  14      916.91      817.09     23.50 o
  -5   0  14        0.36        0.86      3.51 o
  -4   0  14        0.26        2.01      3.62 o
  -3   0  14        0.40        0.04      3.23 o
  -2   0  14       31.65       31.18      2.51 o
  -1   0  14        4.66        6.16      1.69 o
   0   0  14      315.20      328.45      7.40 o
   1   0  14        4.93        6.46      1.87 o
   2   0  14       23.74       25.52      2.70 o
   3   0  14        1.51        0.95      2.03 o
   4   0  14       71.85       78.13      4.44 o
   5   0  14        0.99        0.53      2.44 o
   6   0  14        1.33        0.57      2.72 o
   7   0  14        1.14        1.07      3.16 o
   8   0  14        2.03       -0.04      4.21 o
   9   0  14        0.02       -4.63      4.63 o
 -10   1  14        0.07        0.87      8.26 o
  -9   1  14        6.04       -3.09      7.27 o
  -8   1  14       25.95       11.52      5.40 o
  -7   1  14       84.06       84.17      7.52 o
  -6   1  14        8.41        8.99      4.63 o
  -5   1  14       91.01       80.05      6.71 o
  -4   1  14       29.05       27.58      5.04 o
  -3   1  14        0.01       -2.29      2.94 o
  -2   1  14      143.90      129.33      5.36 o
  -1   1  14       16.93       16.65      2.18 o
   0   1  14      110.49      107.15      5.13 o
   1   1  14       24.55       20.77      2.56 o
   2   1  14      272.05      267.67      6.48 o
   3   1  14        4.09        7.34      2.39 o
   4   1  14       33.16       35.95      4.27 o
   5   1  14        6.11        0.27      2.43 o
   6   1  14       73.74       80.35      5.13 o
   7   1  14       10.50        1.52      3.68 o
   8   1  14       18.86       37.00      8.32 o
   9   1  14        0.65       -3.48      4.84 o
 -10   2  14       21.00       17.74     10.21 o
  -9   2  14        0.04       -2.97     16.53 o
  -8   2  14        3.92       -4.86      4.86 o
  -7   2  14        0.12       -4.28      4.28 o
  -6   2  14       86.11       90.03     11.17 o
  -5   2  14      129.17      138.02      8.52 o
  -4   2  14      192.23      209.95     12.86 o
  -3   2  14      257.51      258.21     10.51 o
  -2   2  14       33.35       41.09      4.37 o
  -1   2  14        0.41        4.27      2.02 o
   0   2  14       42.22       40.87      3.22 o
   1   2  14       43.23       42.55      3.21 o
   2   2  14      583.05      610.93     11.26 o
   3   2  14       14.74       24.60      3.23 o
   4   2  14      141.05      161.35      6.78 o
   5   2  14       49.86       46.41      4.30 o
   6   2  14       18.11       12.33      3.73 o
   7   2  14        2.55       10.12      5.82 o
   8   2  14        2.71        6.18      9.55 o
   9   2  14        4.37        5.69      6.82 o
  -9   3  14        0.24        1.62      8.05 o
  -8   3  14        9.12       -1.29      5.04 o
  -7   3  14       10.71       12.48      5.89 o
  -6   3  14       94.63       85.07      7.58 o
  -5   3  14       20.45        6.87      5.13 o
  -4   3  14       13.38       26.10      6.06 o
  -3   3  14      203.54      208.85     12.12 o
  -2   3  14      211.62      193.32      6.86 o
  -1   3  14        0.62        1.76      2.20 o
   0   3  14       88.41       81.21      4.91 o
   1   3  14      103.01      104.86      5.73 o
   2   3  14       14.78       18.08      3.43 o
   3   3  14       40.95       41.60      5.62 o
   4   3  14      428.65      433.09     11.79 o
   5   3  14       75.96       56.54      4.91 o
   6   3  14       31.04       27.08      5.68 o
   7   3  14        7.55        9.06      5.94 o
   8   3  14        1.25       -5.66      5.66 o
  -9   4  14        3.11       12.00     13.23 o
  -8   4  14       68.68       98.96     17.64 o
  -7   4  14        2.65       -3.76      5.36 o
  -6   4  14        6.78        6.75      6.98 o
  -5   4  14        0.14        9.60      5.47 o
  -4   4  14       56.86       53.50      7.77 o
  -3   4  14        0.07        9.36      8.33 o
  -2   4  14      830.63      903.06     20.44 o
  -1   4  14        3.39        9.92      3.24 o
   0   4  14        2.45       11.95      3.32 o
   1   4  14      298.29      315.96     11.60 o
   2   4  14       14.22        7.54      3.22 o
   3   4  14       37.16       40.40      4.68 o
   4   4  14        3.54       -0.26      2.81 o
   5   4  14       46.10       44.84      4.87 o
   6   4  14        3.79        5.83      4.51 o
   7   4  14        2.46       11.50      6.21 o
   8   4  14        0.12        0.59      6.52 o
  -9   5  14        2.98      -12.00     12.00 o
  -8   5  14       35.66        9.55     13.23 o
  -7   5  14        3.52       12.74     11.02 o
  -6   5  14       12.89       -8.57      8.57 o
  -5   5  14        8.03       10.04      9.31 o
  -4   5  14        0.29        3.67      8.08 o
  -3   5  14        6.31       17.63      8.82 o
  -2   5  14      431.81      379.92     12.89 o
  -1   5  14       12.73        3.17      3.30 o
   0   5  14       22.69       31.89      4.55 o
   1   5  14        0.29       -1.68      3.06 o
   2   5  14        0.68        0.86      3.22 o
   3   5  14        2.11       -1.38      2.65 o
   4   5  14       14.31       18.30      3.47 o
   5   5  14       15.82       15.08      4.64 o
   6   5  14        3.38        3.49      4.54 o
   7   5  14        6.10        6.23      6.12 o
   8   5  14        1.00       -3.88      6.29 o
  -8   6  14       12.62        4.90     12.98 o
  -7   6  14       42.56       42.86     15.43 o
  -6   6  14       65.92       74.22     15.92 o
  -5   6  14       16.86       19.84     11.02 o
  -4   6  14       95.46       82.30     14.45 o
  -3   6  14       65.81       43.11     12.00 o
  -2   6  14       64.44       59.75      6.06 o
  -1   6  14      131.56      159.73      8.41 o
   0   6  14       38.47       38.81      5.20 o
   1   6  14       20.28       24.25      4.65 o
   2   6  14       18.56       29.94      5.03 o
   3   6  14       56.52       61.72      5.10 o
   4   6  14       19.02       11.28      3.72 o
   5   6  14       55.89       58.20      6.15 o
   6   6  14        0.22        3.88      5.42 o
   7   6  14        1.17       -3.68      4.97 o
  -8   7  14        4.07       -1.71     12.74 o
  -7   7  14        0.15        1.96     11.27 o
  -6   7  14        0.27       -9.80      9.80 o
  -5   7  14       29.12       44.33     13.72 o
  -4   7  14        0.14       -7.84      7.84 o
  -3   7  14        1.10        7.10      8.82 o
  -2   7  14        0.22       -3.56      3.56 o
  -1   7  14      191.37      188.31     10.89 o
   0   7  14       39.96       48.06      5.91 o
   1   7  14       15.39       18.91      6.17 o
   2   7  14        9.86       10.56      6.43 o
   3   7  14        2.96        2.21      3.34 o
   4   7  14       12.40       12.80      4.10 o
   5   7  14       16.72        9.46      4.74 o
   6   7  14       14.37       23.84      6.28 o
   7   7  14       24.02       35.67      7.42 o
  -7   8  14        6.65       12.00     13.96 o
  -6   8  14        5.39        2.69     11.76 o
  -5   8  14       10.42       10.53     11.27 o
  -4   8  14        1.79       -1.47      9.31 o
  -3   8  14       13.84        9.80     10.29 o
  -2   8  14       20.44       16.10      5.20 o
  -1   8  14       15.35       11.89      4.71 o
   0   8  14       20.71       24.28      4.78 o
   1   8  14       22.66       17.24      4.21 o
   2   8  14        2.25        0.86      3.77 o
   3   8  14        1.05        0.79      3.90 o
   4   8  14        6.67        3.35      4.25 o
   5   8  14       10.53        8.92      5.17 o
   6   8  14        1.70        0.71      5.38 o
  -6   9  14       10.23       16.12     13.23 o
  -5   9  14       17.45        6.86     11.14 o
  -4   9  14       38.37       38.83      9.16 o
  -3   9  14       12.37        3.38      6.45 o
  -2   9  14        0.01       -2.02      3.79 o
  -1   9  14       41.88       52.05      6.04 o
   0   9  14       13.42       13.20      4.38 o
   1   9  14        5.27        4.84      4.22 o
   2   9  14        1.41        1.91      5.13 o
   3   9  14       11.38       15.10      5.54 o
   4   9  14        3.80        7.48      5.47 o
   5   9  14        3.36        7.70      4.97 o
  -5  10  14        0.56        0.59      8.05 o
  -4  10  14        1.58       -3.10      7.25 o
  -3  10  14       47.42       49.14      9.89 o
  -2  10  14       13.24       13.23      6.16 o
  -1  10  14       18.50       16.62      5.42 o
   0  10  14        0.26       -2.59      9.49 o
   1  10  14        1.21       -4.58      4.58 o
   2  10  14        8.56       17.14      5.91 o
   3  10  14        8.34       24.65      6.34 o
   4  10  14        0.40       -5.07      5.07 o
  -3  11  14        0.19       -0.21      7.60 o
  -2  11  14        7.44        1.07      5.84 o
  -1  11  14        2.15       -2.92      5.46 o
   0  11  14        0.22       -0.19      5.54 o
   1  11  14       10.98        6.12     11.95 o
   2  11  14       14.57       18.22      6.41 o
  -2 -14  15       11.95       15.10      8.41 o
  -1 -14  15        0.26       -0.03      7.47 o
   0 -14  15        3.08        4.20      7.46 o
   1 -14  15        8.19        5.98      6.21 o
  -4 -13  15        0.43       -0.69      7.28 o
  -3 -13  15        0.74        4.43      8.69 o
  -2 -13  15       90.55       69.48     14.45 o
  -1 -13  15        0.31       -5.98      6.52 o
   0 -13  15        1.39        2.00      5.28 o
   1 -13  15        0.07       -5.12      5.12 o
   2 -13  15       10.06       17.06      6.67 o
   3 -13  15        9.64       18.97      9.73 o
  -5 -12  15        0.00        5.45      7.00 o
  -4 -12  15       12.84       12.51      7.51 o
  -3 -12  15      102.53      120.32     12.56 o
  -2 -12  15       19.80       15.16      7.84 o
  -1 -12  15        1.40        6.05     11.51 o
   0 -12  15       20.70       17.19      5.80 o
   1 -12  15        0.02       -0.21      4.30 o
   2 -12  15        7.06        6.58      4.93 o
   3 -12  15        6.29        2.96      8.33 o
   4 -12  15       10.11       14.54      6.78 o
   5 -12  15        4.11       -0.80      6.37 o
  -6 -11  15        3.78        9.22      7.38 o
  -5 -11  15        0.18       -2.71      6.73 o
  -4 -11  15        2.45        2.96     12.61 o
  -3 -11  15       34.24       23.04     10.90 o
  -2 -11  15        1.02       -0.42      5.56 o
  -1 -11  15        0.25       -3.15      5.48 o
   0 -11  15        8.01        9.88      5.27 o
   1 -11  15       51.42       66.83      6.60 o
   2 -11  15        0.81        0.20      4.10 o
   3 -11  15       17.50       10.66      6.64 o
   4 -11  15        9.65        7.58      5.98 o
   5 -11  15        0.32        2.67      6.24 o
   6 -11  15       12.71       12.08      7.28 o
  -7 -10  15        0.50       -5.94      5.94 o
  -6 -10  15       18.16       31.63      9.18 o
  -5 -10  15        1.50        3.41      6.61 o
  -4 -10  15        9.33       12.09      7.47 o
  -3 -10  15        8.71       11.32      8.45 o
  -2 -10  15       11.92        7.69      6.23 o
  -1 -10  15        0.05        5.09      5.64 o
   0 -10  15        1.86       -0.62      3.71 o
   1 -10  15       50.35       59.90      6.02 o
   2 -10  15       57.43       51.80      5.99 o
   3 -10  15      107.29      121.52     10.26 o
   4 -10  15        0.12       -2.49      6.81 o
   5 -10  15        9.94        6.63      8.14 o
   6 -10  15        0.39        8.42      6.32 o
  -8  -9  15        0.03        6.72      7.29 o
  -7  -9  15        0.43       -3.32      6.43 o
  -6  -9  15       11.24       17.49      7.28 o
  -5  -9  15       48.10       53.62      9.12 o
  -4  -9  15        3.65        0.72      5.52 o
  -3  -9  15       68.15       70.97      9.68 o
  -2  -9  15        2.37        5.21      5.88 o
  -1  -9  15       66.48       78.96      9.18 o
   0  -9  15       46.82       48.89      5.87 o
   1  -9  15       26.43       29.21      4.96 o
   2  -9  15        8.75        6.25      4.14 o
   3  -9  15       52.15       67.19      6.89 o
   4  -9  15       54.67       63.34      9.26 o
   5  -9  15       62.03       66.44     10.00 o
   6  -9  15        0.65       -4.92      5.83 o
   7  -9  15       11.24       12.45      9.30 o
  -8  -8  15        8.77       10.20     15.92 o
  -7  -8  15        0.28        0.00      6.11 o
  -6  -8  15        9.30        9.74      6.76 o
  -5  -8  15        5.88       -1.27      6.37 o
  -4  -8  15        3.60       -0.25      5.38 o
  -3  -8  15      187.02      179.79     20.46 o
  -2  -8  15        2.51        2.92      5.76 o
  -1  -8  15      564.38      554.82     22.68 o
   0  -8  15        3.52        3.02      3.64 o
   1  -8  15       25.14       15.69      4.18 o
   2  -8  15       67.75       53.21      6.26 o
   3  -8  15        9.66        8.48      4.36 o
   4  -8  15        7.39       10.09      6.21 o
   5  -8  15        1.51        5.27      4.69 o
   6  -8  15        0.00       -2.63      5.21 o
   7  -8  15        0.42       -0.36      6.04 o
  -9  -7  15        9.61        2.76      7.99 o
  -8  -7  15       21.11       22.30      8.20 o
  -7  -7  15       28.78       27.17      7.92 o
  -6  -7  15        8.25       10.85      6.41 o
  -5  -7  15        6.94        2.89      5.47 o
  -4  -7  15       16.65        9.28      5.85 o
  -3  -7  15        8.18        4.28      5.59 o
  -2  -7  15      313.33      281.77     14.93 o
  -1  -7  15       17.88       17.33      5.93 o
   0  -7  15       15.88        9.50      3.84 o
   1  -7  15       97.07       93.36      6.43 o
   2  -7  15        0.42       -3.41      3.41 o
   3  -7  15       36.69       42.01      5.39 o
   4  -7  15       18.71       14.87      4.68 o
   5  -7  15       40.78       32.92      6.02 o
   6  -7  15       41.28       43.16      6.14 o
   7  -7  15        2.43       -3.78      4.88 o
   8  -7  15        1.96        6.88      6.39 o
  -9  -6  15       35.30       32.22     10.53 o
  -8  -6  15        8.54       14.25      9.18 o
  -7  -6  15        0.29       -2.88     10.29 o
  -6  -6  15        1.78        2.63      5.82 o
  -5  -6  15      171.34      159.56     15.43 o
  -4  -6  15       15.16       14.05      5.52 o
  -3  -6  15       43.37       37.10     19.96 o
  -2  -6  15        7.48        1.41      5.11 o
  -1  -6  15      156.97      159.86     11.12 o
   0  -6  15     1716.00     1722.22     41.74 o
   1  -6  15       78.15       81.27      6.05 o
   2  -6  15       19.76       34.61      5.92 o
   3  -6  15       67.68       64.11      5.82 o
   4  -6  15       32.95       29.20      4.49 o
   5  -6  15       12.45       15.78      4.02 o
   6  -6  15       50.44       49.00      6.47 o
   7  -6  15        7.53       11.14      5.91 o
   8  -6  15        1.68        0.40      7.02 o
  -9  -5  15        1.32       10.56      8.02 o
  -8  -5  15        0.04       -1.76      6.59 o
  -7  -5  15       29.74       24.94      8.94 o
  -6  -5  15      190.51      192.01     13.41 o
  -5  -5  15       93.43       87.66      9.52 o
  -4  -5  15       48.80       44.44      7.47 o
  -3  -5  15       38.60       30.84     21.68 o
  -2  -5  15      672.81      643.17     23.97 o
  -1  -5  15        1.17        8.81      3.74 o
   0  -5  15      283.67      312.49     10.14 o
   1  -5  15        4.83        1.67      4.83 o
   2  -5  15       38.63       29.58      5.71 o
   3  -5  15       81.00       73.30      6.71 o
   4  -5  15       92.18       88.62      5.95 o
   5  -5  15       69.34       80.72      6.97 o
   6  -5  15       42.02       40.04      5.35 o
   7  -5  15       43.75       36.93      6.74 o
   8  -5  15        0.95        3.11      6.02 o
  -9  -4  15       52.95       58.42     10.41 o
  -8  -4  15       34.09       44.43      8.59 o
  -7  -4  15       58.44       44.16      8.29 o
  -6  -4  15       15.56       17.01      6.36 o
  -5  -4  15        6.94        9.06      5.30 o
  -4  -4  15       51.07       71.52      8.29 o
  -3  -4  15      112.20       96.98     18.86 o
  -2  -4  15      198.23      219.66     12.38 o
  -1  -4  15       22.69       16.46      3.88 o
   0  -4  15       66.08       66.60      5.84 o
   1  -4  15     1394.98     1385.66     25.47 o
   2  -4  15      464.27      464.34     10.44 o
   3  -4  15        2.54        0.77      2.59 o
   4  -4  15        1.14        0.74      2.76 o
   5  -4  15       65.43       67.52      4.97 o
   6  -4  15       95.33      117.07      7.03 o
   7  -4  15       22.30       19.35      4.96 o
   8  -4  15        1.60        0.02      4.39 o
   9  -4  15       18.42       14.50     14.73 o
  -9  -3  15        8.80       10.45      6.97 o
  -8  -3  15        7.70        8.71      5.73 o
  -7  -3  15       25.99       19.69      6.52 o
  -6  -3  15       13.94       20.67      6.64 o
  -5  -3  15      149.33      125.25     34.30 o
  -4  -3  15        3.47        2.06      6.12 o
  -3  -3  15       44.90       43.66     11.51 o
  -2  -3  15       27.25       28.82      6.00 o
  -1  -3  15      361.21      357.31     20.15 o
   0  -3  15      554.31      539.70      9.84 o
   1  -3  15      101.18      107.67      4.06 o
   2  -3  15       92.43       92.38      4.60 o
   3  -3  15      312.81      304.71      8.24 o
   4  -3  15       29.97       30.05      3.15 o
   5  -3  15      113.29      107.79      6.91 o
   6  -3  15        0.32       -1.15      3.22 o
   7  -3  15       30.83       34.72      5.58 o
   8  -3  15        0.12       -2.15      4.31 o
   9  -3  15       19.10       23.39      6.68 o
 -10  -2  15       24.55       39.43     16.41 o
  -9  -2  15        0.02       -7.84     10.53 o
  -8  -2  15        6.36        7.16      5.98 o
  -7  -2  15        4.64        5.61      5.88 o
  -6  -2  15      116.66      123.43     10.28 o
  -5  -2  15       81.91       76.23      8.42 o
  -4  -2  15      211.29      202.04      9.42 o
  -3  -2  15      162.71      159.64      8.47 o
  -2  -2  15       71.03       84.11      5.94 o
  -1  -2  15        0.01        0.74      2.32 o
   0  -2  15        0.01        1.42      1.90 o
   1  -2  15       38.16       38.76      3.48 o
   2  -2  15      342.91      365.71     10.28 o
   3  -2  15        2.34        5.15      2.36 o
   4  -2  15      246.67      266.37      7.07 o
   5  -2  15       53.43       46.34      4.37 o
   6  -2  15       14.63        0.51      3.56 o
   7  -2  15        0.54       -2.20      3.82 o
   8  -2  15        2.85       11.42      4.90 o
   9  -2  15        0.38       -2.58      5.05 o
 -10  -1  15        0.04        1.71     12.98 o
  -9  -1  15       22.16       30.13     13.23 o
  -8  -1  15       10.75        4.53      5.60 o
  -7  -1  15       47.88       30.93      7.20 o
  -6  -1  15       59.16       44.75      6.97 o
  -5  -1  15       75.50       65.14      6.43 o
  -4  -1  15        9.73       11.15      4.05 o
  -3  -1  15       11.06        8.68      3.56 o
  -2  -1  15        8.62        7.21      3.55 o
  -1  -1  15       16.20       14.29      2.05 o
   0  -1  15        4.11        4.91      1.82 o
   1  -1  15       83.10       83.94      5.45 o
   2  -1  15       50.97       56.88      4.17 o
   3  -1  15       49.75       54.46      3.49 o
   4  -1  15        6.93        5.20      2.31 o
   5  -1  15        9.81        6.56      2.81 o
   6  -1  15       95.36       92.60      5.58 o
   7  -1  15        2.73        6.92      4.09 o
   8  -1  15       11.21       14.02      5.00 o
   9  -1  15        2.38        3.46      5.11 o
  -9   0  15        0.10        9.55     12.25 o
  -8   0  15        7.87        0.49      4.80 o
  -7   0  15        0.06       -5.29      5.29 o
  -6   0  15       11.52       12.21      4.99 o
  -5   0  15        0.69        2.27      5.09 o
  -4   0  15        0.56        5.41      3.59 o
  -3   0  15        0.69        2.20      3.41 o
  -2   0  15      398.89      413.08     13.61 o
  -1   0  15        0.47       -0.98      2.39 o
   0   0  15      524.87      577.83     11.32 o
   1   0  15        2.86        3.44      2.01 o
   2   0  15     1155.30     1201.74     19.55 o
   3   0  15        0.02       -0.50      2.01 o
   4   0  15       34.86       31.57      3.52 o
   5   0  15        0.03       -0.02      2.72 o
   6   0  15      152.07      169.60      8.56 o
   7   0  15        0.73       -3.88      3.88 o
   8   0  15       88.71      124.33      8.52 o
   9   0  15        0.01       -0.73      4.94 o
  -9   1  15       18.63       16.91      9.00 o
  -8   1  15       10.10        9.12      5.23 o
  -7   1  15        0.05       -0.31      4.46 o
  -6   1  15       36.61       37.29      6.36 o
  -5   1  15        1.71        4.97      4.17 o
  -4   1  15        0.16       -2.29      3.42 o
  -3   1  15       18.09       19.35      4.18 o
  -2   1  15       66.80       78.39      6.07 o
  -1   1  15        0.88        1.33      1.88 o
   0   1  15      366.04      342.39      8.96 o
   1   1  15      287.64      281.87      7.28 o
   2   1  15      670.40      673.78     12.29 o
   3   1  15       20.81       26.85      2.87 o
   4   1  15       72.98       79.37      4.97 o
   5   1  15        0.78        3.62      2.66 o
   6   1  15        5.66        5.30      3.00 o
   7   1  15        1.65       -1.73      4.85 o
   8   1  15        8.62       21.85      6.20 o
  -9   2  15        5.47        0.14      8.29 o
  -8   2  15        0.13        0.25      5.10 o
  -7   2  15       10.75        8.57      9.58 o
  -6   2  15        2.76        1.23      4.63 o
  -5   2  15        0.36       -0.67      4.17 o
  -4   2  15       58.63       64.95      9.46 o
  -3   2  15        5.87        2.23      3.72 o
  -2   2  15       41.04       48.96      5.36 o
  -1   2  15        0.83       -0.77      1.99 o
   0   2  15        7.53       11.97      2.83 o
   1   2  15       81.15       85.45      4.65 o
   2   2  15       50.85       56.81      4.27 o
   3   2  15       60.84       62.91      5.02 o
   4   2  15        1.18       -2.99      3.27 o
   5   2  15        3.66        5.42      3.37 o
   6   2  15       15.37        8.54      3.79 o
   7   2  15       38.55       33.02      9.67 o
   8   2  15        8.28       17.70      7.46 o
  -9   3  15        0.09       -9.55      9.55 o
  -8   3  15        2.12        0.16     15.55 o
  -7   3  15        0.01       -1.19      9.06 o
  -6   3  15        5.54        6.36      5.77 o
  -5   3  15       19.63        6.34      5.36 o
  -4   3  15        5.48        3.15      4.67 o
  -3   3  15        3.73       -1.59      4.50 o
  -2   3  15      299.60      277.61     14.12 o
  -1   3  15       40.60       47.29      4.05 o
   0   3  15      203.83      198.17      7.85 o
   1   3  15       28.67       27.10      3.75 o
   2   3  15      297.07      293.90     15.99 o
   3   3  15      159.87      164.84     10.25 o
   4   3  15       22.61       28.58      4.11 o
   5   3  15        1.40       -1.66      3.15 o
   6   3  15        3.86        9.36      4.56 o
   7   3  15        7.61       -4.85      5.52 o
   8   3  15        0.29       -3.16      5.93 o
  -9   4  15       11.06       -7.35     12.00 o
  -8   4  15        2.07       22.53     13.23 o
  -7   4  15        3.07       -1.79      5.93 o
  -6   4  15        4.74        5.14     16.41 o
  -5   4  15        4.30        0.29      6.25 o
  -4   4  15        3.61       -0.82      4.99 o
  -3   4  15      377.70      352.56     42.51 o
  -2   4  15      215.50      224.44     13.25 o
  -1   4  15      102.36      106.61      6.49 o
   0   4  15      132.90      130.71     11.81 o
   1   4  15       69.48       85.09      6.39 o
   2   4  15       27.68       31.92      4.26 o
   3   4  15      164.85      172.29      8.16 o
   4   4  15        0.76        1.77      3.09 o
   5   4  15        0.54        6.95      4.03 o
   6   4  15        0.00        1.78     12.74 o
   7   4  15       15.47       29.84      9.18 o
   8   4  15        2.73        4.37      7.04 o
  -8   5  15        4.41       -1.96     12.25 o
  -7   5  15        0.09       13.23     12.00 o
  -6   5  15       44.47       46.78     13.72 o
  -5   5  15       13.66       13.96     10.29 o
  -4   5  15       14.33       -4.90      8.08 o
  -3   5  15       11.00        8.82      8.08 o
  -2   5  15       53.87       51.19     11.27 o
  -1   5  15        0.21        0.92      3.31 o
   0   5  15       72.31       84.16      6.51 o
   1   5  15      109.50      116.83      7.56 o
   2   5  15       73.15       62.22      5.47 o
   3   5  15        7.67        4.79      3.35 o
   4   5  15       32.10       34.74      4.54 o
   5   5  15        1.71        5.11      3.61 o
   6   5  15        8.08        2.18      7.22 o
   7   5  15       18.16       18.12      6.25 o
  -8   6  15       17.12        8.57     13.47 o
  -7   6  15        1.02        3.92     11.27 o
  -6   6  15        0.41       -5.14     10.29 o
  -5   6  15       27.01       13.72     10.78 o
  -4   6  15       46.71       41.39     12.00 o
  -3   6  15       68.89       83.04     14.45 o
  -2   6  15       20.67       35.92      6.52 o
  -1   6  15       13.13       11.90      4.19 o
   0   6  15        6.53       10.33      4.08 o
   1   6  15        0.27        3.87      3.65 o
   2   6  15        0.03        1.32      3.82 o
   3   6  15       21.16       18.18      3.87 o
   4   6  15       55.04       71.40      5.86 o
   5   6  15        7.99        6.71      4.14 o
   6   6  15       43.93       61.23      8.00 o
   7   6  15        1.05       -4.03      5.09 o
  -7   7  15       11.97       23.02     14.70 o
  -6   7  15        2.69       -7.84     10.53 o
  -5   7  15        0.63       14.94     11.51 o
  -4   7  15        0.04        4.16      9.06 o
  -3   7  15        9.64        5.63      9.31 o
  -2   7  15      127.54      151.84     11.17 o
  -1   7  15        7.26        8.10      4.15 o
   0   7  15       76.11       81.52      7.26 o
   1   7  15        8.09        7.77      4.25 o
   2   7  15       18.65       14.99      4.14 o
   3   7  15       48.42       64.84      8.63 o
   4   7  15        1.25       -0.49      3.92 o
   5   7  15       18.80       22.82      5.33 o
   6   7  15        0.51        1.65      5.31 o
  -6   8  15        0.67       -4.41     11.51 o
  -5   8  15       55.72       44.82     14.70 o
  -4   8  15       14.65       15.68     10.04 o
  -3   8  15        9.20       -5.88      8.82 o
  -2   8  15        1.99        2.34      5.29 o
  -1   8  15       39.75       40.86      7.32 o
   0   8  15        0.05       -3.43      3.43 o
   1   8  15        1.34       -2.42      3.81 o
   2   8  15       87.87      112.83      8.95 o
   3   8  15        2.62        6.31      5.03 o
   4   8  15        6.28        6.33      4.63 o
   5   8  15       12.33        5.44      6.91 o
  -5   9  15        4.55       28.66     14.21 o
  -4   9  15       15.50        8.57     11.27 o
  -3   9  15        2.36       -3.09      6.69 o
  -2   9  15        6.79       18.15      5.75 o
  -1   9  15        2.12       -2.03      4.02 o
   0   9  15        1.82       -1.53      3.96 o
   1   9  15       69.83       69.96     15.28 o
   2   9  15        2.57        5.56      7.18 o
   3   9  15        1.40       -2.13      5.08 o
   4   9  15        2.31        6.74      5.54 o
  -4  10  15        0.05       -4.95      7.50 o
  -3  10  15       56.65       52.48     10.46 o
  -2  10  15        8.11       26.64      6.70 o
  -1  10  15       11.45        5.76      5.41 o
   0  10  15        0.26       -4.64      4.64 o
   1  10  15        8.14        7.46      5.63 o
   2  10  15        1.20       -4.52      5.36 o
   3  10  15        8.00        7.62      6.06 o
  -1  11  15        0.12        8.66      6.21 o
   0  11  15        5.11        4.12      6.01 o
  -3 -13  16       31.19       60.10     10.95 o
  -2 -13  16        5.58        3.89      7.61 o
  -1 -13  16        0.07       -6.38     12.25 o
   0 -13  16       30.52       27.22     20.21 o
   1 -13  16        0.03        0.93      5.75 o
   2 -13  16       19.12       16.08      7.23 o
   3 -13  16        0.73       23.23     10.04 o
  -5 -12  16        1.56        5.06      7.30 o
  -4 -12  16        6.47        8.78      7.84 o
  -3 -12  16       14.92       14.23      7.69 o
  -2 -12  16       11.43       13.33      7.05 o
  -1 -12  16       39.55       23.40      7.83 o
   0 -12  16       13.41       25.04      7.96 o
   1 -12  16        2.32       -3.25      8.68 o
   2 -12  16        5.59        1.06      5.78 o
   3 -12  16       21.34        6.48      8.74 o
   4 -12  16        9.45       15.15      6.70 o
  -6 -11  16        2.31        4.34      7.02 o
  -5 -11  16        3.94        2.80      6.82 o
  -4 -11  16        0.32        2.01      6.21 o
  -3 -11  16        6.65       -3.06      5.97 o
  -2 -11  16       17.54        8.55      7.84 o
  -1 -11  16        1.43        8.07      7.84 o
   0 -11  16       10.46        0.44      7.10 o
   1 -11  16       41.47       52.40      7.26 o
   2 -11  16        0.24       -3.57      4.40 o
   3 -11  16       38.78       38.69      8.17 o
   4 -11  16       28.32        8.29      6.24 o
   5 -11  16        4.57        7.63      6.71 o
  -7 -10  16       12.49       11.60      8.69 o
  -6 -10  16        3.86        0.36      6.94 o
  -5 -10  16       12.03       24.28      8.23 o
  -4 -10  16       49.51       60.19      9.66 o
  -3 -10  16        0.05        4.28      6.07 o
  -2 -10  16        2.89        8.38      6.11 o
  -1 -10  16       32.64       29.22      7.65 o
   0 -10  16        6.23        1.25      5.88 o
   1 -10  16        1.15       -3.87      3.87 o
   2 -10  16        1.45       -4.19      4.19 o
   3 -10  16        3.99       -2.40      5.70 o
   4 -10  16        5.35        4.15      5.55 o
   5 -10  16        7.90        6.98      6.29 o
   6 -10  16        3.65        3.92      7.39 o
  -7  -9  16        4.46        8.74      7.34 o
  -6  -9  16       12.50       11.18      7.59 o
  -5  -9  16        8.42       21.55      7.43 o
  -4  -9  16        5.39       20.33      6.80 o
  -3  -9  16        4.45       14.54      6.65 o
  -2  -9  16        0.03       -4.48      4.48 o
  -1  -9  16       77.19       88.62     19.60 o
   0  -9  16        1.62       -0.62      4.25 o
   1  -9  16        1.51        3.54      3.87 o
   2  -9  16        0.02       -3.85      3.85 o
   3  -9  16        6.60        1.25      6.24 o
   4  -9  16       21.27       12.93      7.78 o
   5  -9  16       12.49       18.87      6.33 o
   6  -9  16        0.12       -5.37      5.37 o
   7  -9  16        9.40        6.57      7.79 o
  -8  -8  16        3.38        0.97      8.69 o
  -7  -8  16       12.01       22.84      7.97 o
  -6  -8  16        3.28        2.62      6.34 o
  -5  -8  16        1.29       -5.01      5.01 o
  -4  -8  16       43.82       39.01      7.81 o
  -3  -8  16       70.23       68.01      9.21 o
  -2  -8  16        0.34       -4.89      4.89 o
  -1  -8  16        5.22        9.29      5.65 o
   0  -8  16        2.25        3.63      4.19 o
   1  -8  16       35.05       24.11      4.70 o
   2  -8  16       19.26       22.89      6.04 o
   3  -8  16        9.39       14.75      4.73 o
   4  -8  16       64.48       48.18      8.34 o
   5  -8  16        0.32       -1.21      4.63 o
   6  -8  16        6.92        9.24      6.77 o
   7  -8  16       32.38       30.94      7.84 o
  -8  -7  16       23.97       20.79      9.05 o
  -7  -7  16        6.04       -1.82      6.52 o
  -6  -7  16        0.27        2.12      6.11 o
  -5  -7  16       10.91       -1.02      6.37 o
  -4  -7  16        0.52       -0.79      5.39 o
  -3  -7  16       60.67       63.78      8.76 o
  -2  -7  16        6.98        5.36      5.12 o
  -1  -7  16        2.01        4.03      5.15 o
   0  -7  16       36.97       45.63      5.77 o
   1  -7  16      120.37      130.44      7.88 o
   2  -7  16        7.12        4.50      3.99 o
   3  -7  16       51.32       60.31      5.96 o
   4  -7  16       16.97       22.13      5.18 o
   5  -7  16        6.63        1.08      4.91 o
   6  -7  16       35.64       41.12      9.76 o
   7  -7  16        4.10        0.42      5.89 o
  -9  -6  16       30.36       38.75      9.88 o
  -8  -6  16        9.07        7.81      6.88 o
  -7  -6  16       69.16       81.12     10.95 o
  -6  -6  16       32.50       47.17     18.13 o
  -5  -6  16       21.72       28.73      7.38 o
  -4  -6  16      278.03      291.02     16.11 o
  -3  -6  16      387.86      363.16     32.59 o
  -2  -6  16       41.23       47.08      7.77 o
  -1  -6  16        6.09        2.08      4.82 o
   0  -6  16       18.20       14.45      4.03 o
   1  -6  16       15.03       11.36      3.92 o
   2  -6  16       49.87       59.26      5.49 o
   3  -6  16       38.57       44.08      5.34 o
   4  -6  16        6.30        7.43      4.16 o
   5  -6  16       29.96       41.08      7.35 o
   6  -6  16        9.63        7.17      5.00 o
   7  -6  16        0.39        0.70      5.55 o
   8  -6  16        0.92       -4.88      5.90 o
  -9  -5  16        0.29        7.42      7.52 o
  -8  -5  16       64.08       73.84     10.87 o
  -7  -5  16       21.57       12.77      6.65 o
  -6  -5  16        0.23       15.96      6.38 o
  -5  -5  16       91.40       81.86     15.06 o
  -4  -5  16       84.86       77.73     12.37 o
  -3  -5  16        1.77        1.33      5.16 o
  -2  -5  16      232.92      226.84     13.36 o
  -1  -5  16      834.67      821.72     43.03 o
   0  -5  16      238.15      228.20      9.90 o
   1  -5  16      199.34      216.33     10.34 o
   2  -5  16        0.02       -1.59      3.48 o
   3  -5  16       39.12       42.06      4.34 o
   4  -5  16       31.22       30.55      4.59 o
   5  -5  16       85.23      100.23      7.88 o
   6  -5  16        2.88        1.57      4.35 o
   7  -5  16       10.16       12.60      6.14 o
   8  -5  16       44.26       48.02     11.72 o
  -9  -4  16        1.91       -0.54      6.52 o
  -8  -4  16       55.52       70.35     10.17 o
  -7  -4  16        4.04        2.16      5.71 o
  -6  -4  16       40.73       45.53      8.41 o
  -5  -4  16        6.46       -0.16      4.78 o
  -4  -4  16       12.72        9.61     10.29 o
  -3  -4  16        5.52       -2.80      6.25 o
  -2  -4  16      754.75      772.36     36.41 o
  -1  -4  16        2.18       -1.92      4.28 o
   0  -4  16       23.16       20.01      3.96 o
   1  -4  16      238.10      258.16      7.98 o
   2  -4  16        0.55       -2.20      2.87 o
   3  -4  16       12.28       14.31      3.15 o
   4  -4  16        0.01        1.09      3.03 o
   5  -4  16       46.44       41.42      5.79 o
   6  -4  16       23.54       31.13      4.82 o
   7  -4  16        4.95        8.54      4.53 o
   8  -4  16        2.40        1.11      4.84 o
  -9  -3  16        0.59        1.15      9.92 o
  -8  -3  16       26.74       24.54      7.34 o
  -7  -3  16        2.09        0.34      5.57 o
  -6  -3  16      160.46      154.74     12.03 o
  -5  -3  16        0.50       -4.54      8.94 o
  -4  -3  16       14.61       12.96      5.44 o
  -3  -3  16      103.04      116.63      9.76 o
  -2  -3  16       29.39       34.60      6.36 o
  -1  -3  16      250.15      235.84     18.50 o
   0  -3  16      145.23      143.25      4.98 o
   1  -3  16      111.95      109.20      4.29 o
   2  -3  16        8.32       10.44      2.93 o
   3  -3  16        2.74        7.64      2.75 o
   4  -3  16      207.83      193.89      6.98 o
   5  -3  16       29.04       23.20      3.84 o
   6  -3  16       34.55       32.08      4.43 o
   7  -3  16        2.45       -3.64      3.64 o
   8  -3  16        0.53        4.75      5.10 o
  -9  -2  16        1.52        0.32      6.43 o
  -8  -2  16        0.02       -2.76      5.84 o
  -7  -2  16       17.93       18.49      6.48 o
  -6  -2  16        0.20        7.70      5.41 o
  -5  -2  16        7.55       -0.04      4.71 o
  -4  -2  16       56.94       63.77      7.94 o
  -3  -2  16       44.37       44.03      5.19 o
  -2  -2  16       78.29       83.52      6.19 o
  -1  -2  16        1.53       -0.47      2.99 o
   0  -2  16       64.67       61.40      4.13 o
   1  -2  16       70.81       73.80      5.02 o
   2  -2  16        2.03        6.63      2.59 o
   3  -2  16       73.40       81.80      4.20 o
   4  -2  16        3.44        5.29      2.44 o
   5  -2  16       12.82       10.85      3.55 o
   6  -2  16       15.43        7.96      3.92 o
   7  -2  16       25.30       33.12      5.42 o
   8  -2  16        9.55       16.63      5.30 o
  -9  -1  16       12.92       14.21     13.23 o
[truncated: 89,233 more chars]
